# Supplementary material for: Functional genomic insights into Floricoccus penangensis ML061-4 isolated from leaf surface of Assam tea
Source: Sci Rep. 2025 Jan 23;15:2951. doi: 10.1038/s41598-025-86602-x (PMC11758030; doi:10.1038/s41598-025-86602-x)
Supplement: Supplementary file 1 — Supplementary Material 1 [file 41598_2025_86602_MOESM1_ESM.xlsx]

## Sheet: Table S1
Supplementary Table S1. Gene functional categories of Floricoccus penangensis ML061-4 genome predicted by BlastKOALA.
Pathway	No. of genes
Genetic information processing	319
Environmental information processing	141
Signaling and cellular processes	136
Carbohydrate metabolism	134
Amino acid metabolism	82
Nucleotide metabolism	54
Metabolism of cofactors and vitamins	38
Lipid metabolism	33
Energy metabolism	28
Glycan biosynthesis and metabolism	26
Human diseases	3
Unclassified and others	201

## Sheet: Table S2
Supplementary Table S2. KEGG functional annotation of genes encoded by Floricoccus penangensis ML061-4
KEGG Pathway	No. of genes
Metabolism	710
Carbohydrate metabolism	199
Energy metabolism	65
Lipid metabolism	41
Nucleotide metabolism	64
Amino acid metabolism	141
Metabolism of other amino acids	27
Glycan biosynthesis and metabolism	32
Metabolism of cofactors and vitamins	62
Metabolism of terpenoids and polyketides	18
Biosynthesis of other secondary metabolites	30
Xenobiotics biodegradation and metabolism	31
Genetic Information Processing	169
Transcription	5
Translation	79
Folding, sorting and degradation	23
Replication and repair	62
Environmental Information Processing	168
Membrane transport	109
Signal transduction	59
Cellular Processes	68
Transport and catabolism	4
Cell growth and death	14
Cellular community - prokaryotes	48
Cell motility	2
Organismal Systems	40
Immune system	2
Endocrine system	15
Digestive system	5
Excretory system	1
Nervous system	4
Aging	10
Environmental adaptation	3
Human Diseases	80
Cancer: overview	15
Infectious disease: viral	1
Infectious disease: bacterial	14
Infectious disease: parasitic	1
Immune disease	2
Neurodegenerative disease	8
Cardiovascular disease	10
Endocrine and metabolic disease	5
Drug resistance: antimicrobial	19
Drug resistance: antineoplastic	5

## Sheet: Table S3
Supplementary Table S3. KEGG orthology annotation associated with carbohydrate metabolism of Floricoccus penangensis ML061-4 using BlastKOALA.
Function	KEGG orthology ID
Glycolysis / Gluconeogenesis	K00001, K00016, K00128, K00134, K00161, K00162, K00382, K00627, K00850, K00873, K00927, K01007, K01223, K01610, K01624, K01689, K01785, K01803, K01810, K01834, K01835, K03737, K04041, K04072, K13953, K25026
Citrate cycle (TCA cycle)	K00031, K00161, K00162, K00382, K00627, K01610, K01681, K01958, K03737
Pentose phosphate pathway	K00033, K00034, K00036, K00615, K00850, K00948, K01619, K01624, K01783, K01807, K01810, K01835, K01839, K04041, K07404
Pentose and glucuronate interconversions	K00963, K01783, K03077, K03078, K03079
Fructose and mannose metabolism	K00847, K00850, K00882, K01624, K01803, K01809, K02770, K02794, K02795, K02796, K04041
Galactose metabolism	K00850, K00963, K01187, K01193, K01784, K01785, K01835, K01854, K25026
Ascorbate and aldarate metabolism	K00128, K02821, K02822, K03077, K03078, K03079, K03475, K03476
Starch and sucrose metabolism	K00688, K00690, K00691, K00694, K00700, K00703, K00847, K00963, K00975, K01176, K01187, K01193, K01200, K01208, K01223, K01226, K01810, K01835, K01838, K02759, K02760, K02761, K02810, K02819, K05342, K06896, K20108, K25026
Amino sugar and nucleotide sugar metabolism	K00075, K00790, K00820, K00847, K00963, K00975, K01443, K01784, K01809, K01810, K01835, K01854, K02564, K02794, K02795, K02796, K02804, K03431, K04042, K08678, K25026
Pyruvate metabolism	K00001, K00016, K00128, K00158, K00161, K00162, K00382, K00625, K00626, K00627, K00656, K00873, K00925, K01007, K01069, K01512, K01571, K01610, K01649, K01759, K01958, K01961, K01962, K01963, K02160, K03737, K04072, K13953, K20509
Glyoxylate and dicarboxylate metabolism	K00382, K00600, K00626, K00865, K01091, K01458, K01681, K01915, K03781, K17865
Propanoate metabolism	K00016, K00382, K00625, K00656, K00925, K01961, K01962, K01963, K02160
Butanoate metabolism	K00626, K00656, K01575, K01652, K01653, K03366, K03737, K04072, K17865, K20509, K23351
C5-Branched dibasic acid metabolism	K00052, K01575, K01652, K01653, K01703, K01704
Inositol phosphate metabolism	K01092, K01803

## Sheet: Table S4
Supplementary Table S4. COG functional classification of genes encoded by Floricoccus penangensis ML061-4
Query	Hit type	PSSM-ID	From	To	E-Value	Bitscore	Accession	Short name	Incomplete	Superfamily	Definition	Type
Q#1 - >F061-4_0001	specific	223666	11	454	4.33088e-155	445.576	COG0593	DnaA	-	cl33966	Chromosomal replication initiation ATPase DnaA [Replication, recombination and repair]; ATPase involved in DNA replication initiation [DNA replication, recombination, and repair].
Q#2 - >F061-4_0002	specific	223665	4	379	2.04834e-89	273.773	COG0592	DnaN	-	cl33965	DNA polymerase III sliding clamp (beta) subunit, PCNA homolog [Replication, recombination and repair]; DNA polymerase sliding clamp subunit (PCNA homolog) [DNA replication, recombination, and repair].
Q#3 - >F061-4_0003	superfamily	226375	1	1101	0	685.691	cl34683	AddB superfamily	-	-	ATP-dependent helicase/DNAse subunit B [Replication, recombination and repair]; ATP-dependent nuclease, subunit B [DNA replication, recombination, and repair].
Q#4 - >F061-4_0004	specific	224000	5	1209	0	607.152	COG1074	RecB	-	cl40735	ATP-dependent exoDNAse (exonuclease V) beta subunit (contains helicase and exonuclease domains) [Replication, recombination and repair]; ATP-dependent exoDNAse (exonuclease V) beta subunit (contains helicase and exonuclease domains) [DNA replication, recombination, and repair].
Q#5 - >F061-4_0005	superfamily	413099	1	64	5.85448e-26	89.4804	cl01864	DUF951 superfamily	-	-	Bacterial protein of unknown function (DUF951); This family consists of several short hypothetical bacterial proteins of unknown function. Structural modelling suggests this domain may bind nucleic acids.
Q#6 - >F061-4_0006	specific	223091	1	372	0	547.934	COG0012	GTP1	-	cl33738	Ribosome-binding ATPase YchF, GTP1/OBG family [Translation, ribosomal structure and biogenesis]; Predicted GTPase, probable translation factor [Translation, ribosomal structure and biogenesis].
Q#7 - >F061-4_0007	specific	223271	1	190	2.16966e-98	282.524	COG0193	Pth	-	cl00352	Peptidyl-tRNA hydrolase [Translation, ribosomal structure and biogenesis]; Peptidyl-tRNA hydrolase [Translation, ribosomal structure and biogenesis].
Q#8 - >F061-4_0008	specific	224118	19	1162	0	1442.45	COG1197	Mfd	-	cl34175	Transcription-repair coupling factor (superfamily II helicase) [Replication, recombination and repair, Transcription]; Transcription-repair coupling factor (superfamily II helicase) [DNA replication, recombination, and repair / Transcription].
Q#9 - >F061-4_0009	specific	225153	1	479	8.84675e-13	70.1667	COG2244	RfbX	-	cl09326	Membrane protein involved in the export of O-antigen and teichoic acid [Cell wall/membrane/envelope biogenesis]; Membrane protein involved in the export of O-antigen and teichoic acid [General function prediction only].
Q#10 - >F061-4_0010	superfamily	419869	7	67	4.20801e-07	45.2864	cl22854	HTH_XRE superfamily	-	-	Helix-turn-helix XRE-family like proteins. Prokaryotic DNA binding proteins belonging to the xenobiotic response element family of transcriptional regulators.
Q#11 - >F061-4_0011	specific	224314	2	107	8.20833e-07	45.7969	COG1396	HipB	-	cl34252	Transcriptional regulator, contains XRE-family HTH domain [Transcription]; Predicted transcriptional regulators [Transcription].
Q#12 - >F061-4_0012	specific	223808	16	535	3.04109e-93	300.918	COG0737	UshA	-	cl34025	2',3'-cyclic-nucleotide 2'-phosphodiesterase/5'- or 3'-nucleotidase, 5'-nucleotidase family [Nucleotide transport and metabolism, Defense mechanisms]; 5'-nucleotidase/2',3'-cyclic phosphodiesterase and related esterases [Nucleotide transport and metabolism].
Q#12 - >F061-4_0012	superfamily	227355	530	720	0.00854028	39.676	cl34868	COG5022 superfamily	NC	-	Myosin heavy chain [General function prediction only]; Myosin heavy chain [Cytoskeleton].
Q#13 - >F061-4_0013	specific	226636	19	552	8.48799e-114	349.012	COG4166	OppA	-	cl34727	ABC-type oligopeptide transport system, periplasmic component [Amino acid transport and metabolism]; ABC-type oligopeptide transport system, periplasmic component [Amino acid transport and metabolism].
Q#14 - >F061-4_0014	specific	226636	32	552	8.47549e-112	344.004	COG4166	OppA	-	cl34727	ABC-type oligopeptide transport system, periplasmic component [Amino acid transport and metabolism]; ABC-type oligopeptide transport system, periplasmic component [Amino acid transport and metabolism].
Q#15 - >F061-4_0015	specific	223674	1	304	7.64508e-102	300.945	COG0601	DppB	-	cl33970	ABC-type dipeptide/oligopeptide/nickel transport system, permease component [Amino acid transport and metabolism, Inorganic ion transport and metabolism]; ABC-type dipeptide/oligopeptide/nickel transport systems, permease components [Amino acid transport and metabolism / Inorganic ion transport and metabolism].
Q#16 - >F061-4_0016	specific	224094	39	361	1.82876e-85	260.271	COG1173	DppC	-	cl00427	ABC-type dipeptide/oligopeptide/nickel transport system, permease component [Amino acid transport and metabolism, Inorganic ion transport and metabolism]; ABC-type dipeptide/oligopeptide/nickel transport systems, permease components [Amino acid transport and metabolism / Inorganic ion transport and metabolism].
Q#17 - >F061-4_0017	specific	223521	8	325	0	511.734	COG0444	DppD	-	cl33877	ABC-type dipeptide/oligopeptide/nickel transport system, ATPase component [Amino acid transport and metabolism, Inorganic ion transport and metabolism]; ABC-type dipeptide/oligopeptide/nickel transport system, ATPase component [Amino acid transport and metabolism / Inorganic ion transport and metabolism].
Q#18 - >F061-4_0018	superfamily	224048	4	260	1.21339e-124	366.516	cl34122	GsiA superfamily	N	-	ABC-type glutathione transport system ATPase component, contains duplicated ATPase domain [Posttranslational modification, protein turnover, chaperones]; ATPase components of various ABC-type transport systems, contain duplicated ATPase [General function prediction only].
Q#19 - >F061-4_0019	specific	224109	1	84	8.02803e-30	101.608	COG1188	HslR	-	cl09940	Ribosomal 50S subunit-recycling heat shock protein, contains S4 domain [Translation, ribosomal structure and biogenesis]; Ribosome-associated heat shock protein implicated in the recycling of the 50S subunit (S4 paralog) [Translation, ribosomal structure and biogenesis].
Q#20 - >F061-4_0020	superfamily	416267	12	125	1.32835e-09	51.9585	cl11433	DivIC superfamily	-	-	Septum formation initiator; DivIC from B. subtilis is necessary for both vegetative and sporulation septum formation. These proteins are mainly composed of an amino terminal coiled-coil.
Q#21 - >F061-4_0021	superfamily	224023	7	70	2.48774e-09	50.3605	cl34107	YabR superfamily	C	-	Predicted RNA-binding protein, contains ribosomal protein S1 (RPS1) domain [General function prediction only]; Predicted RNA binding protein (contains ribosomal protein S1 domain) [Translation, ribosomal structure and biogenesis].
Q#22 - >F061-4_0022	specific	223115	10	296	6.0542e-42	149.629	COG0037	TilS	-	cl00292	tRNA(Ile)-lysidine synthase TilS/MesJ [Translation, ribosomal structure and biogenesis]; tRNA(Ile)-lysidine synthase MesJ [Cell cycle control, cell division, chromosome partitioning].
Q#23 - >F061-4_0023	specific	223707	5	177	4.60881e-96	275.555	COG0634	HptA	-	cl00309	Hypoxanthine-guanine phosphoribosyltransferase [Nucleotide transport and metabolism]; Hypoxanthine-guanine phosphoribosyltransferase [Nucleotide transport and metabolism].
Q#24 - >F061-4_0024	specific	223541	14	634	0	790.749	COG0465	HflB	-	cl33892	ATP-dependent Zn proteases [Posttranslational modification, protein turnover, chaperones]; ATP-dependent Zn proteases [Posttranslational modification, protein turnover, chaperones].
Q#25 - >F061-4_0025	specific	223605	15	458	2.20994e-46	166.878	COG0531	PotE	-	cl40732	Amino acid transporter [Amino acid transport and metabolism]; Amino acid transporters [Amino acid transport and metabolism].
Q#26 - >F061-4_0026	specific	223836	6	215	9.79496e-49	158.822	COG0765	HisM	-	cl00427	ABC-type amino acid transport system, permease component [Amino acid transport and metabolism]; ABC-type amino acid transport system, permease component [Amino acid transport and metabolism].
Q#27 - >F061-4_0027	specific	223836	1	222	4.04208e-57	180.393	COG0765	HisM	-	cl00427	ABC-type amino acid transport system, permease component [Amino acid transport and metabolism]; ABC-type amino acid transport system, permease component [Amino acid transport and metabolism].
Q#28 - >F061-4_0028	specific	224051	4	243	2.27146e-142	398.034	COG1126	GlnQ	-	cl34125	ABC-type polar amino acid transport system, ATPase component [Amino acid transport and metabolism]; ABC-type polar amino acid transport system, ATPase component [Amino acid transport and metabolism].
Q#29 - >F061-4_0029	specific	223904	1	270	7.6032e-39	137.442	COG0834	HisJ	-	cl21456	ABC-type amino acid transport/signal transduction system, periplasmic component/domain [Amino acid transport and metabolism, Signal transduction mechanisms]; ABC-type amino acid transport/signal transduction systems, periplasmic component/domain [Amino acid transport and metabolism / Signal transduction mechanisms].
Q#30 - >F061-4_0030	specific	224203	1	283	1.8998e-85	257.899	COG1284	YitT	-	cl34216	Uncharacterized membrane-anchored protein YitT, contains DUF161 and DUF2179 domains [Function unknown]; Uncharacterized conserved protein [Function unknown].
Q#31 - >F061-4_0031	specific	224203	12	296	3.3184e-76	234.402	COG1284	YitT	-	cl34216	Uncharacterized membrane-anchored protein YitT, contains DUF161 and DUF2179 domains [Function unknown]; Uncharacterized conserved protein [Function unknown].
Q#32 - >F061-4_0032	specific	223251	2	581	0	1006.32	COG0173	AspS	-	cl33790	Aspartyl-tRNA synthetase [Translation, ribosomal structure and biogenesis]; Aspartyl-tRNA synthetase [Translation, ribosomal structure and biogenesis].
Q#33 - >F061-4_0033	specific	223202	1	413	0	556.84	COG0124	HisS	-	cl33771	Histidyl-tRNA synthetase [Translation, ribosomal structure and biogenesis]; Histidyl-tRNA synthetase [Translation, ribosomal structure and biogenesis].
Q#34 - >F061-4_0034	superfamily	412893	1	49	5.96139e-07	43.0773	cl01421	DUF1211 superfamily	C	-	Protein of unknown function (DUF1211); This family represents a conserved region within a number of hypothetical proteins of unknown function found in eukaryotes, bacteria and archaea. These may possibly be integral membrane proteins.
Q#35 - >F061-4_0035	specific	223410	1	55	2.51262e-16	64.5897	COG0333	RpmF	-	cl09115	Ribosomal protein L32 [Translation, ribosomal structure and biogenesis]; Ribosomal protein L32 [Translation, ribosomal structure and biogenesis].
Q#36 - >F061-4_0036	specific	223345	1	49	2.41386e-13	56.5035	COG0267	RpmG	-	cl00383	Ribosomal protein L33 [Translation, ribosomal structure and biogenesis]; Ribosomal protein L33 [Translation, ribosomal structure and biogenesis].
Q#38 - >F061-4_0038	specific	225205	1	209	5.70342e-49	160.146	COG2323	YcaP	-	cl00990	Uncharacterized membrane protein YcaP, DUF421 family [Function unknown]; Predicted membrane protein [Function unknown].
Q#39 - >F061-4_0039	specific	223765	1	224	6.33834e-25	96.4461	COG0693	ThiJ	-	cl34008	Putative intracellular protease/amidase [General function prediction only]; Putative intracellular protease/amidase [General function prediction only].
Q#40 - >F061-4_0040	specific	223713	1	110	1.05335e-06	43.6541	COG0640	ArsR	-	cl21459	DNA-binding transcriptional regulator, ArsR family [Transcription]; Predicted transcriptional regulators [Transcription].
Q#41 - >F061-4_0041	superfamily	419665	5	223	1.27452e-31	119.848	cl21453	PKc_like superfamily	C	-	Protein Kinases, catalytic domain; The protein kinase superfamily is mainly composed of the catalytic domains of serine/threonine-specific and tyrosine-specific protein kinases. It also includes RIO kinases, which are atypical serine protein kinases, aminoglycoside phosphotransferases, and choline kinases. These proteins catalyze the transfer of the gamma-phosphoryl group from ATP to hydroxyl gro…
Q#41 - >F061-4_0041	superfamily	419665	170	296	0.00101863	40.0714	cl21453	PKc_like superfamily	N	-	Protein Kinases, catalytic domain; The protein kinase superfamily is mainly composed of the catalytic domains of serine/threonine-specific and tyrosine-specific protein kinases. It also includes RIO kinases, which are atypical serine protein kinases, aminoglycoside phosphotransferases, and choline kinases. These proteins catalyze the transfer of the gamma-phosphoryl group from ATP to hydroxyl gro…
Q#42 - >F061-4_0042	superfamily	417454	1	222	2.4083e-10	58.135	cl13995	MPP_superfamily superfamily	-	-	metallophosphatase superfamily, metallophosphatase domain; Metallophosphatases (MPPs), also known as metallophosphoesterases, phosphodiesterases (PDEs), binuclear metallophosphoesterases, and dimetal-containing phosphoesterases (DMPs), represent a diverse superfamily of enzymes with a conserved domain containing an active site consisting of two metal ions (usually manganese, iron, or zinc) coordi…
Q#43 - >F061-4_0043	superfamily	417454	4	221	1.78105e-11	61.2166	cl13995	MPP_superfamily superfamily	-	-	metallophosphatase superfamily, metallophosphatase domain; Metallophosphatases (MPPs), also known as metallophosphoesterases, phosphodiesterases (PDEs), binuclear metallophosphoesterases, and dimetal-containing phosphoesterases (DMPs), represent a diverse superfamily of enzymes with a conserved domain containing an active site consisting of two metal ions (usually manganese, iron, or zinc) coordi…
Q#46 - >F061-4_0046	superfamily	225762	1	350	1.60752e-51	172.93	cl30137	PhnD superfamily	-	-	ABC-type phosphate/phosphonate transport system, periplasmic component [Inorganic ion transport and metabolism]; ABC-type phosphate/phosphonate transport system, periplasmic component [Inorganic ion transport and metabolism].
Q#47 - >F061-4_0047	specific	226164	1	245	9.16109e-135	380.06	COG3638	PhnC	-	cl34651	ABC-type phosphate/phosphonate transport system, ATPase component [Inorganic ion transport and metabolism]; ABC-type phosphate/phosphonate transport system, ATPase component [Inorganic ion transport and metabolism].
Q#48 - >F061-4_0048	specific	226165	24	272	6.73532e-63	199.055	COG3639	PhnE	-	cl34652	ABC-type phosphate/phosphonate transport system, permease component [Inorganic ion transport and metabolism]; ABC-type phosphate/phosphonate transport system, permease component [Inorganic ion transport and metabolism].
Q#49 - >F061-4_0049	specific	226165	26	272	2.91663e-67	210.226	COG3639	PhnE	-	cl34652	ABC-type phosphate/phosphonate transport system, permease component [Inorganic ion transport and metabolism]; ABC-type phosphate/phosphonate transport system, permease component [Inorganic ion transport and metabolism].
Q#50 - >F061-4_0050	superfamily	225177	4	423	6.83893e-36	139.582	cl34451	YqiK superfamily	-	-	Uncharacterized membrane protein YqiK, contains Band7/PHB/SPFH domain [Function unknown]; Uncharacterized protein conserved in bacteria [Function unknown].
Q#51 - >F061-4_0051	specific	223314	1	80	7.52057e-13	57.6896	COG0236	AcpP	-	cl09936	Acyl carrier protein [Lipid transport and metabolism, Secondary metabolites biosynthesis, transport and catabolism]; Acyl carrier protein [Lipid metabolism / Secondary metabolites biosynthesis, transport, and catabolism].
Q#52 - >F061-4_0052	specific	223493	1	325	6.99519e-156	440.091	COG0416	PlsX	-	cl17212	Fatty acid/phospholipid biosynthesis enzyme [Lipid transport and metabolism]; Fatty acid/phospholipid biosynthesis enzyme [Lipid metabolism].
Q#53 - >F061-4_0053	specific	223635	2	264	1.0115e-54	177.219	COG0561	Cof	-	cl21460	Hydroxymethylpyrimidine pyrophosphatase and other HAD family phosphatases [Coenzyme transport and metabolism, General function prediction only]; Predicted hydrolases of the HAD superfamily [General function prediction only].
Q#54 - >F061-4_0054	specific	223562	1	527	0	624.659	COG0488	Uup	-	cl33905	ATPase components of ABC transporters with duplicated ATPase domains [General function prediction only]; ATPase components of ABC transporters with duplicated ATPase domains [General function prediction only].
Q#55 - >F061-4_0055	specific	223951	15	398	6.31301e-98	308.42	COG1020	EntF	N	cl17068	Non-ribosomal peptide synthetase component F [Secondary metabolites biosynthesis, transport and catabolism]; Non-ribosomal peptide synthetase modules and related proteins [Secondary metabolites biosynthesis, transport, and catabolism].
Q#56 - >F061-4_0056	specific	224610	14	404	5.11152e-87	270.366	COG1696	DltB	-	cl00738	D-alanyl-lipoteichoic acid acyltransferase DltB, MBOAT superfamily [Cell wall/membrane/envelope biogenesis]; Predicted membrane protein involved in D-alanine export [Cell envelope biogenesis, outer membrane].
Q#57 - >F061-4_0057	specific	223314	1	76	3.64553e-07	43.052	COG0236	AcpP	-	cl09936	Acyl carrier protein [Lipid transport and metabolism, Secondary metabolites biosynthesis, transport and catabolism]; Acyl carrier protein [Lipid metabolism / Secondary metabolites biosynthesis, transport, and catabolism].
Q#58 - >F061-4_0058	superfamily	421450	10	412	4.17136e-141	409.163	cl27099	DltD superfamily	-	-	DltD protein; DltD is and integral membrane protein involved in the biosynthesis of D-alanyl-lipoteichoic acid. This is important in controlling the net ionic charge in lipoteichoic acid (LTA). This family is found in bacteria of the Bacillus/Clostridium group. DltD binds Dcp and ligates it with D-alanine. DltD does not ligate acyl carrier protein (ACP) with D-alanine. It also has thioesterase ac…
Q#59 - >F061-4_0059	superfamily	419691	22	222	1.20751e-23	95.9982	cl21494	Abhydrolase superfamily	-	-	alpha/beta hydrolases; A functionally diverse superfamily containing proteases, lipases, peroxidases, esterases, epoxide hydrolases and dehalogenases. The catalytic apparatus typically involves three residues (catalytic triad): a serine, a glutamate or aspartate and a histidine, and often the mechanism involves a nucleophilic attack on a carbonyl carbon atom.
Q#60 - >F061-4_0060	superfamily	413229	9	132	8.6807e-11	55.1147	cl02185	DUF1093 superfamily	-	-	Protein of unknown function (DUF1093); This family consists of several hypothetical bacterial proteins of unknown function.
Q#61 - >F061-4_0061	specific	223753	1	151	5.64375e-14	66.5597	COG0681	LepB	-	cl10465	Signal peptidase I [Intracellular trafficking, secretion, and vesicular transport]; Signal peptidase I [Intracellular trafficking and secretion].
Q#62 - >F061-4_0062	specific	223258	1	320	6.74442e-139	396.176	COG0180	TrpS	-	cl00015	Tryptophanyl-tRNA synthetase [Translation, ribosomal structure and biogenesis]; Tryptophanyl-tRNA synthetase [Translation, ribosomal structure and biogenesis].
Q#63 - >F061-4_0063	specific	224336	212	427	2.71081e-25	102.906	COG1418	RnaY	-	cl28470	HD superfamily phosphodieaserase, includes HD domain of RNase Y [Translation, ribosomal structure and biogenesis, General function prediction only]; Predicted HD superfamily hydrolase [General function prediction only].
Q#63 - >F061-4_0063	specific	224336	6	218	2.45064e-22	94.8172	COG1418	RnaY	-	cl28470	HD superfamily phosphodieaserase, includes HD domain of RNase Y [Translation, ribosomal structure and biogenesis, General function prediction only]; Predicted HD superfamily hydrolase [General function prediction only].
Q#64 - >F061-4_0064	superfamily	413828	1	212	6.36616e-49	159.325	cl03831	HlyIII superfamily	-	-	Haemolysin-III related; Members of this family are integral membrane proteins. This family includes a protein with hemolytic activity from Bacillus cereus. It has been proposed that YOL002c encodes a Saccharomyces cerevisiae protein that plays a key role in metabolic pathways that regulate lipid and phosphate metabolism. In eukaryotes, members are seven-transmembrane pass molecules found to encod…
Q#65 - >F061-4_0065	specific	223657	40	284	5.76488e-55	178.49	COG0584	UgpQ	-	cl14615	Glycerophosphoryl diester phosphodiesterase [Lipid transport and metabolism]; Glycerophosphoryl diester phosphodiesterase [Energy production and conversion].
Q#66 - >F061-4_0066	superfamily	421494	8	218	4.6794e-47	155.968	cl27405	RecO_C superfamily	-	-	Recombination protein O C terminal; Recombination protein O (RecO) is involved in DNA repair and pfam00470 pathway recombination.
Q#67 - >F061-4_0067	specific	223513	31	388	2.87622e-141	407.431	COG0436	AspB	-	cl18945	Aspartate/methionine/tyrosine aminotransferase [Amino acid transport and metabolism]; Aspartate/tyrosine/aromatic aminotransferase [Amino acid transport and metabolism].
Q#69 - >F061-4_0069	specific	223943	1	228	9.48736e-43	143.89	COG1011	YigB	-	cl34060	FMN phosphatase YigB, HAD superfamily [Coenzyme transport and metabolism]; Predicted hydrolase (HAD superfamily) [General function prediction only].
Q#70 - >F061-4_0070	specific	223657	5	245	3.23419e-47	157.304	COG0584	UgpQ	-	cl14615	Glycerophosphoryl diester phosphodiesterase [Lipid transport and metabolism]; Glycerophosphoryl diester phosphodiesterase [Energy production and conversion].
Q#71 - >F061-4_0071	superfamily	421695	187	427	0.000975905	41.0601	cl28910	MFS superfamily	N	-	Major Facilitator Superfamily; The Major Facilitator Superfamily (MFS) is a large and diverse group of secondary transporters that includes uniporters, symporters, and antiporters. MFS proteins facilitate the transport across cytoplasmic or internal membranes of a variety of substrates including ions, sugar phosphates, drugs, neurotransmitters, nucleosides, amino acids, and peptides. They do so u…
Q#72 - >F061-4_0072	specific	224419	45	483	9.88369e-104	316.796	COG1502	Cls	-	cl34284	Phosphatidylserine/phosphatidylglycerophosphate/cardiolipin synthase or related enzyme [Lipid transport and metabolism]; Phosphatidylserine/phosphatidylglycerophosphate/cardiolipin synthases and related enzymes [Lipid metabolism].
Q#75 - >F061-4_0075	specific	224314	3	101	5.36166e-08	49.2637	COG1396	HipB	-	cl34252	Transcriptional regulator, contains XRE-family HTH domain [Transcription]; Predicted transcriptional regulators [Transcription].
Q#75 - >F061-4_0075	superfamily	304504	91	188	3.21108e-05	42.7818	cl21702	DUF1700 superfamily	N	-	Protein of unknown function (DUF1700); This family contains many hypothetical bacterial proteins and putative membrane proteins.
Q#76 - >F061-4_0076	specific	225110	5	228	2.31224e-26	102.368	COG2200	EAL	-	cl29561	EAL domain, c-di-GMP-specific phosphodiesterase class I (or its enzymatically inactive variant) [Signal transduction mechanisms]; c-di-GMP phosphodiesterase class I (EAL domain) [Signal transduction mechanisms].
Q#77 - >F061-4_0077	specific	225109	189	371	1.45783e-34	126.026	COG2199	GGDEF	-	cl11967	GGDEF domain, diguanylate cyclase (c-di-GMP synthetase) or its enzymatically inactive variants [Signal transduction mechanisms]; c-di-GMP synthetase (diguanylate cyclase, GGDEF domain) [Signal transduction mechanisms].
Q#78 - >F061-4_0078	superfamily	412855	31	377	6.06483e-17	81.0665	cl01351	Glyco_hydro_8 superfamily	-	-	Glycosyl hydrolases family 8; Glycosyl hydrolases family 8.
Q#79 - >F061-4_0079	specific	224136	9	439	4.7845e-57	198.623	COG1215	BcsA	-	cl11394	Glycosyltransferase, catalytic subunit of cellulose synthase and poly-beta-1,6-N-acetylglucosamine synthase [Cell motility]; Glycosyltransferases, probably involved in cell wall biogenesis [Cell envelope biogenesis, outer membrane].
Q#80 - >F061-4_0080	specific	224600	15	391	3.21873e-95	290.042	COG1686	DacC	-	cl34335	D-alanyl-D-alanine carboxypeptidase [Cell wall/membrane/envelope biogenesis]; D-alanyl-D-alanine carboxypeptidase [Cell envelope biogenesis, outer membrane].
Q#87 - >F061-4_0087	superfamily	333356	192	637	2.01744e-17	86.3677	cl28536	COG5412 superfamily	-	-	Phage-related protein [Mobilome: prophages, transposons]; Phage-related protein [Function unknown].
Q#88 - >F061-4_0088	superfamily	418447	1	235	1.27822e-25	100.158	cl17486	Sipho_tail superfamily	-	-	Phage tail protein; This family consists of several Siphovirus and other phage tail component proteins as well as some bacterial proteins of unknown function.
Q#89 - >F061-4_0089	superfamily	227263	3	357	1.21799e-62	228.613	cl39146	PblB superfamily	C	-	Phage-related protein [Mobilome: prophages, transposons]; Phage-related protein [Function unknown].
Q#89 - >F061-4_0089	superfamily	225606	440	575	6.83831e-07	53.7993	cl34546	TolA superfamily	NC	-	Membrane protein involved in colicin uptake [Cell wall/membrane/envelope biogenesis]; Membrane protein involved in colicin uptake [Cell envelope biogenesis, outer membrane].
Q#92 - >F061-4_0092	specific	223120	10	332	8.61716e-127	365.491	COG0042	DusA	-	cl40685	tRNA-dihydrouridine synthase [Translation, ribosomal structure and biogenesis]; tRNA-dihydrouridine synthase [Translation, ribosomal structure and biogenesis].
Q#93 - >F061-4_0093	specific	224200	1	286	1.73806e-121	348.872	COG1281	HslO	-	cl00236	Redox-regulated molecular chaperone, HSP33 family [Posttranslational modification, protein turnover, chaperones]; Disulfide bond chaperones of the HSP33 family [Posttranslational modification, protein turnover, chaperones].
Q#94 - >F061-4_0094	specific	223182	1	428	0	759.469	COG0104	PurA	-	cl38936	Adenylosuccinate synthase [Nucleotide transport and metabolism]; Adenylosuccinate synthase [Nucleotide transport and metabolism].
Q#95 - >F061-4_0095	specific	223180	3	148	2.19538e-81	236	COG0102	RplM	-	cl00333	Ribosomal protein L13 [Translation, ribosomal structure and biogenesis]; Ribosomal protein L13 [Translation, ribosomal structure and biogenesis].
Q#96 - >F061-4_0096	specific	223181	2	130	2.212e-68	201.999	COG0103	RpsI	-	cl00334	Ribosomal protein S9 [Translation, ribosomal structure and biogenesis]; Ribosomal protein S9 [Translation, ribosomal structure and biogenesis].
Q#97 - >F061-4_0097	specific	224314	3	65	2.47243e-07	44.2561	COG1396	HipB	C	cl34252	Transcriptional regulator, contains XRE-family HTH domain [Transcription]; Predicted transcriptional regulators [Transcription].
Q#98 - >F061-4_0098	specific	223348	1	412	8.26169e-64	207.669	COG0270	Dcm	-	cl30459	Site-specific DNA-cytosine methylase [Replication, recombination and repair]; Site-specific DNA methylase [DNA replication, recombination, and repair].
Q#103 - >F061-4_0103	specific	223677	1	337	4.91199e-89	269.988	COG0604	Qor	-	cl16912	NADPH:quinone reductase or related Zn-dependent oxidoreductase [Energy production and conversion, General function prediction only]; NADPH:quinone reductase and related Zn-dependent oxidoreductases [Energy production and conversion / General function prediction only].
Q#105 - >F061-4_0105	superfamily	413509	10	349	9.7848e-81	250.252	cl02872	DHQ_Fe-ADH superfamily	-	-	Dehydroquinate synthase-like (DHQ-like) and iron-containing alcohol dehydrogenases (Fe-ADH); This superfamily consists of two subgroups: the dehydroquinate synthase (DHQS)-like, and a large metal-containing alcohol dehydrogenases (ADH), known as iron-containing alcohol dehydrogenases. Dehydroquinate synthase (DHQS) catalyzes the conversion of 3-deoxy-D-arabino-heptulosonate-7-phosphate (DAHP) to …
Q#107 - >F061-4_0107	superfamily	417478	1	129	2.62837e-35	118.258	cl14632	VOC superfamily	-	-	vicinal oxygen chelate (VOC) family; The vicinal oxygen chelate (VOC) superfamily is composed of structurally related proteins with paired beta.alpha.beta.beta.beta motifs that provide a metal coordination environment with two or three open or readily accessible coordination sites to promote direct electrophilic participation of the metal ion in catalysis. VOC is found in a variety of structurall…
Q#108 - >F061-4_0108	superfamily	417478	1	130	2.15669e-47	149.074	cl14632	VOC superfamily	-	-	vicinal oxygen chelate (VOC) family; The vicinal oxygen chelate (VOC) superfamily is composed of structurally related proteins with paired beta.alpha.beta.beta.beta motifs that provide a metal coordination environment with two or three open or readily accessible coordination sites to promote direct electrophilic participation of the metal ion in catalysis. VOC is found in a variety of structurall…
Q#109 - >F061-4_0109	specific	225356	4	145	1.00443e-27	100.087	COG2764	PhnB	-	cl14632	Uncharacterized conserved protein PhnB, glyoxalase superfamily [General function prediction only]; Uncharacterized protein conserved in bacteria [Function unknown].
Q#110 - >F061-4_0110	superfamily	413172	92	202	7.19976e-51	160.079	cl02047	DUF2200 superfamily	-	-	Uncharacterized protein conserved in bacteria (DUF2200); This domain, found in various hypothetical bacterial proteins, has no known function.
Q#111 - >F061-4_0111	specific	223539	1	304	3.32865e-20	88.6017	COG0463	WcaA	-	cl33890	Glycosyltransferase involved in cell wall bisynthesis [Cell wall/membrane/envelope biogenesis]; Glycosyltransferases involved in cell wall biogenesis [Cell envelope biogenesis, outer membrane].
Q#112 - >F061-4_0112	superfamily	419750	66	386	0.00112364	41.3018	cl21590	PMT_2 superfamily	C	-	Dolichyl-phosphate-mannose-protein mannosyltransferase; This family contains members that are not captured by pfam02366.
Q#113 - >F061-4_0113	superfamily	419869	6	61	3.05496e-09	51.4496	cl22854	HTH_XRE superfamily	-	-	Helix-turn-helix XRE-family like proteins. Prokaryotic DNA binding proteins belonging to the xenobiotic response element family of transcriptional regulators.
Q#113 - >F061-4_0113	specific	224314	2	116	2.53112e-08	50.4193	COG1396	HipB	-	cl34252	Transcriptional regulator, contains XRE-family HTH domain [Transcription]; Predicted transcriptional regulators [Transcription].
Q#114 - >F061-4_0114	superfamily	419869	7	61	5.93696e-09	50.6792	cl22854	HTH_XRE superfamily	-	-	Helix-turn-helix XRE-family like proteins. Prokaryotic DNA binding proteins belonging to the xenobiotic response element family of transcriptional regulators.
Q#116 - >F061-4_0116	specific	226181	1	68	1.42333e-29	99.3115	COG3655	YozG	-	cl22854	DNA-binding transcriptional regulator, XRE family [Transcription]; Predicted transcriptional regulator [Transcription].
Q#117 - >F061-4_0117	specific	223483	1	174	4.2825e-31	112.194	COG0406	PhoE	-	cl11399	Broad specificity phosphatase PhoE [Carbohydrate transport and metabolism]; Broad specificity phosphatase PhoE and related phosphatases [General function prediction only].
Q#118 - >F061-4_0118	specific	226282	13	119	1.2865e-28	100.504	COG3759	COG3759	-	cl01533	Uncharacterized membrane protein [Function unknown]; Predicted membrane protein [Function unknown].
Q#121 - >F061-4_0121	superfamily	418386	1	71	2.97052e-07	43.8731	cl16941	NTP-PPase superfamily	C	-	Nucleoside Triphosphate Pyrophosphohydrolase (EC 3.6.1.8) MazG-like domain superfamily; This superfamily contains enzymes that hydrolyze the alpha-beta phosphodiester bond of all canonical NTPs into monophosphate derivatives and pyrophosphate (PPi). Divalent ions, such as Mg2+ ion(s), are essential to activate a proposed water nucleophile and stabilize the charged intermediates to facilitate cata…
Q#122 - >F061-4_0122	specific	226643	2	394	0	590.891	COG4175	ProV	-	cl34733	ABC-type proline/glycine betaine transport system, ATPase component [Amino acid transport and metabolism]; ABC-type proline/glycine betaine transport system, ATPase component [Amino acid transport and metabolism].
Q#123 - >F061-4_0123	specific	226644	9	289	3.06019e-136	397.379	COG4176	ProW	-	cl00427	ABC-type proline/glycine betaine transport system, permease component [Amino acid transport and metabolism]; ABC-type proline/glycine betaine transport system, permease component [Amino acid transport and metabolism].
Q#123 - >F061-4_0123	specific	225024	321	573	4.83433e-81	256.095	COG2113	ProX	-	cl28694	ABC-type proline/glycine betaine transport system, periplasmic component [Amino acid transport and metabolism]; ABC-type proline/glycine betaine transport systems, periplasmic components [Amino acid transport and metabolism].
Q#124 - >F061-4_0124	specific	223730	13	336	1.72167e-28	112.336	COG0657	Aes	-	cl27028	Acetyl esterase/lipase [Lipid transport and metabolism]; Esterase/lipase [Lipid metabolism].
Q#125 - >F061-4_0125	superfamily	413151	14	117	1.98249e-14	63.9989	cl01991	DUF1622 superfamily	-	-	Protein of unknown function (DUF1622); This is a family of 14 highly conserved sequences, from hypothetical proteins expressed by both bacterial and archaeal species.
Q#126 - >F061-4_0126	specific	225428	6	424	0	732.936	COG2873	MET17	-	cl18945	O-acetylhomoserine/O-acetylserine sulfhydrylase, pyridoxal phosphate-dependent [Amino acid transport and metabolism]; O-acetylhomoserine sulfhydrylase [Amino acid transport and metabolism].
Q#127 - >F061-4_0127	specific	223737	9	375	1.13026e-42	153.131	COG0665	DadA	-	cl40741	Glycine/D-amino acid oxidase (deaminating) [Amino acid transport and metabolism]; Glycine/D-amino acid oxidases (deaminating) [Amino acid transport and metabolism].
Q#128 - >F061-4_0128	superfamily	412116	1	296	8.78336e-150	421.757	cl00020	GAT_1 superfamily	-	-	Type 1 glutamine amidotransferase (GATase1)-like domain; Type 1 glutamine amidotransferase (GATase1)-like domain. This group contains proteins similar to Class I glutamine amidotransferases, the intracellular PH1704 from Pyrococcus horikoshii, the C-terminal of the large catalase: Escherichia coli HP-II, Sinorhizobium meliloti Rm1021 ThuA, the A4 beta-galactosidase middle domain and peptidase E. …
Q#129 - >F061-4_0129	specific	223656	1	299	2.64519e-33	123.928	COG0583	LysR	-	cl40751	DNA-binding transcriptional regulator, LysR family [Transcription]; Transcriptional regulator [Transcription].
Q#130 - >F061-4_0130	specific	223693	415	747	1.67898e-151	444.04	COG0620	MetE	-	cl00464	Methionine synthase II (cobalamin-independent) [Amino acid transport and metabolism]; Methionine synthase II (cobalamin-independent) [Amino acid transport and metabolism].
Q#130 - >F061-4_0130	superfamily	412392	1	290	4.6624e-18	85.8039	cl00464	URO-D_CIMS_like superfamily	-	-	The URO-D_CIMS_like protein superfamily includes bacterial and eukaryotic uroporphyrinogen decarboxylases (URO-D), coenzyme M methyltransferases and other putative bacterial methyltransferases, as well as cobalamine (B12) independent methionine synthases. Despite their sequence similarities, members of this family have clearly different functions. Uroporphyrinogen decarboxylase (URO-D) decarboxyl…
Q#131 - >F061-4_0131	specific	223757	5	277	1.05727e-79	243.426	COG0685	MetF	-	cl00246	5,10-methylenetetrahydrofolate reductase [Amino acid transport and metabolism]; 5,10-methylenetetrahydrofolate reductase [Amino acid transport and metabolism].
Q#132 - >F061-4_0132	specific	224790	11	245	2.08617e-67	207.564	COG1878	COG1878	-	cl00814	Kynurenine formamidase [Amino acid transport and metabolism]; Kynurenine formamidase [Amino acid transport and metabolism].
Q#133 - >F061-4_0133	specific	223576	4	320	1.92487e-96	288.774	COG0502	BioB	-	cl33916	Biotin synthase or related enzyme [Coenzyme transport and metabolism]; Biotin synthase and related enzymes [Coenzyme metabolism].
Q#135 - >F061-4_0135	specific	225173	1	309	6.00215e-122	351.988	COG2264	PrmA	-	cl17173	Ribosomal protein L11 methylase PrmA [Translation, ribosomal structure and biogenesis]; Ribosomal protein L11 methylase [Translation, ribosomal structure and biogenesis].
Q#136 - >F061-4_0136	specific	224303	1	246	4.24996e-79	238.32	COG1385	RsmE	-	cl00611	16S rRNA U1498 N3-methylase RsmE [Translation, ribosomal structure and biogenesis]; Uncharacterized protein conserved in bacteria [Function unknown].
Q#137 - >F061-4_0137	specific	223394	1	738	0	980.969	COG0317	SpoT	-	cl33835	(p)ppGpp synthase/hydrolase, HD superfamily [Signal transduction mechanisms, Transcription]; Guanosine polyphosphate pyrophosphohydrolases/synthetases [Signal transduction mechanisms / Transcription].
Q#138 - >F061-4_0138	specific	224407	1	146	2.22479e-83	241.359	COG1490	Dtd	-	cl00253	D-Tyr-tRNAtyr deacylase [Translation, ribosomal structure and biogenesis]; D-Tyr-tRNAtyr deacylase [Translation, ribosomal structure and biogenesis].
Q#139 - >F061-4_0139	superfamily	412893	54	257	1.9655e-32	117.421	cl01421	DUF1211 superfamily	-	-	Protein of unknown function (DUF1211); This family represents a conserved region within a number of hypothetical proteins of unknown function found in eukaryotes, bacteria and archaea. These may possibly be integral membrane proteins.
Q#140 - >F061-4_0140	specific	223755	36	392	1.84509e-77	243.5	COG0683	LivK	-	cl10011	ABC-type branched-chain amino acid transport system, periplasmic component [Amino acid transport and metabolism]; ABC-type branched-chain amino acid transport systems, periplasmic component [Amino acid transport and metabolism].
Q#141 - >F061-4_0141	specific	223633	1	292	2.47209e-76	234.759	COG0559	LivH	-	cl00454	Branched-chain amino acid ABC-type transport system, permease component [Amino acid transport and metabolism]; Branched-chain amino acid ABC-type transport system, permease components [Amino acid transport and metabolism].
Q#142 - >F061-4_0142	specific	226645	11	305	2.4152e-64	205.558	COG4177	LivM	-	cl00454	ABC-type branched-chain amino acid transport system, permease component [Amino acid transport and metabolism]; ABC-type branched-chain amino acid transport system, permease component [Amino acid transport and metabolism].
Q#143 - >F061-4_0143	specific	223488	1	252	8.66242e-130	366.897	COG0411	LivG	-	cl33863	ABC-type branched-chain amino acid transport system, ATPase component [Amino acid transport and metabolism]; ABC-type branched-chain amino acid transport systems, ATPase component [Amino acid transport and metabolism].
Q#144 - >F061-4_0144	specific	223487	1	234	6.03254e-132	371.032	COG0410	LivF	-	cl33862	ABC-type branched-chain amino acid transport system, ATPase component [Amino acid transport and metabolism]; ABC-type branched-chain amino acid transport systems, ATPase component [Amino acid transport and metabolism].
Q#145 - >F061-4_0145	specific	223591	3	127	2.03879e-22	87.9121	COG0517	CBS	-	cl33927	CBS domain [Signal transduction mechanisms]; FOG: CBS domain [General function prediction only].
Q#146 - >F061-4_0146	specific	223126	1	136	1.20614e-69	205.158	COG0048	RpsL	-	cl00312	Ribosomal protein S12 [Translation, ribosomal structure and biogenesis]; Ribosomal protein S12 [Translation, ribosomal structure and biogenesis].
Q#147 - >F061-4_0147	specific	223127	2	149	1.71891e-88	254.432	COG0049	RpsG	-	cl00313	Ribosomal protein S7 [Translation, ribosomal structure and biogenesis]; Ribosomal protein S7 [Translation, ribosomal structure and biogenesis].
Q#148 - >F061-4_0148	specific	223556	1	706	0	1083.43	COG0480	FusA	-	cl30786	Translation elongation factor EF-G, a GTPase [Translation, ribosomal structure and biogenesis]; Translation elongation factors (GTPases) [Translation, ribosomal structure and biogenesis].
Q#149 - >F061-4_0149	specific	223577	81	254	2.64885e-42	142.793	COG0503	Apt	-	cl00309	Adenine/guanine phosphoribosyltransferase or related PRPP-binding protein [Nucleotide transport and metabolism]; Adenine/guanine phosphoribosyltransferases and related PRPP-binding proteins [Nucleotide transport and metabolism].
Q#150 - >F061-4_0150	specific	223743	5	212	4.36891e-11	60.1815	COG0671	PgpB	-	cl00474	Membrane-associated phospholipid phosphatase [Lipid transport and metabolism]; Membrane-associated phospholipid phosphatase [Lipid metabolism].
Q#151 - >F061-4_0151	specific	224163	2	307	0	537.291	COG1242	YhcC	-	cl34205	Radical SAM superfamily enzyme [General function prediction only]; Predicted Fe-S oxidoreductase [General function prediction only].
Q#152 - >F061-4_0152	superfamily	418430	12	93	0.00372529	36.7993	cl17173	AdoMet_MTases superfamily	C	-	S-adenosylmethionine-dependent methyltransferases (SAM or AdoMet-MTase), class I; AdoMet-MTases are enzymes that use S-adenosyl-L-methionine (SAM or AdoMet) as a substrate for methyltransfer, creating the product S-adenosyl-L-homocysteine (AdoHcy). There are at least five structurally distinct families of AdoMet-MTases, class I being the largest and most diverse. Within this class enzymes can be …
Q#154 - >F061-4_0154	specific	224881	4	129	2.68907e-37	123.176	COG1970	MscL	-	cl00860	Large-conductance mechanosensitive channel [Cell wall/membrane/envelope biogenesis]; Large-conductance mechanosensitive channel [Cell envelope biogenesis, outer membrane].
Q#156 - >F061-4_0156	specific	224235	4	304	4.25522e-86	260.433	COG1316	Cps2a	-	cl00581	Anionic cell wall polymer biosynthesis enzyme, LytR-Cps2A-Psr (LCP) family [Cell wall/membrane/envelope biogenesis]; Transcriptional regulator [Transcription].
Q#157 - >F061-4_0157	superfamily	226453	1	223	2.44613e-51	167.531	cl34698	YveK superfamily	-	-	Capsular polysaccharide biosynthesis protein [Cell wall/membrane/envelope biogenesis]; Capsular polysaccharide biosynthesis protein [Cell envelope biogenesis, outer membrane].
Q#158 - >F061-4_0158	specific	223563	25	232	6.47416e-61	191.861	COG0489	Mrp	-	cl33906	Chromosome partitioning ATPase, Mrp family, contains Fe-S cluster [Cell cycle control, cell division, chromosome partitioning]; ATPases involved in chromosome partitioning [Cell division and chromosome partitioning].
Q#159 - >F061-4_0159	superfamily	419967	4	259	7.84032e-84	250.799	cl23724	PHP superfamily	-	-	Polymerase and Histidinol Phosphatase domain; The PHP (also called histidinol phosphatase-2/HIS2) domain is associated with several types of DNA polymerases, such as PolIIIA and family X DNA polymerases, stand alone histidinol phosphate phosphatases (HisPPases), and a number of uncharacterized protein families. The PHP domain has four conserved sequence motifs and contains an invariant histidine …
Q#160 - >F061-4_0160	specific	225059	11	226	1.40863e-80	240.601	COG2148	WcaJ	-	cl29433	Sugar transferase involved in LPS biosynthesis (colanic, teichoic acid) [Cell wall/membrane/envelope biogenesis]; Sugar transferases involved in lipopolysaccharide synthesis [Cell envelope biogenesis, outer membrane].
Q#162 - >F061-4_0162	specific	223539	1	103	5.81989e-19	85.5201	COG0463	WcaA	C	cl33890	Glycosyltransferase involved in cell wall bisynthesis [Cell wall/membrane/envelope biogenesis]; Glycosyltransferases involved in cell wall biogenesis [Cell envelope biogenesis, outer membrane].
Q#164 - >F061-4_0164	specific	223539	1	205	4.39582e-23	96.6908	COG0463	WcaA	C	cl33890	Glycosyltransferase involved in cell wall bisynthesis [Cell wall/membrane/envelope biogenesis]; Glycosyltransferases involved in cell wall biogenesis [Cell envelope biogenesis, outer membrane].
Q#167 - >F061-4_0167	specific	225153	1	459	7.00646e-29	118.702	COG2244	RfbX	-	cl09326	Membrane protein involved in the export of O-antigen and teichoic acid [Cell wall/membrane/envelope biogenesis]; Membrane protein involved in the export of O-antigen and teichoic acid [General function prediction only].
Q#168 - >F061-4_0168	superfamily	226451	36	164	3.00807e-19	85.9763	cl34697	COG3942 superfamily	N	-	Surface antigen [Cell wall/membrane/envelope biogenesis]; Surface antigen [General function prediction only].
Q#170 - >F061-4_0170	superfamily	421484	7	373	1.65486e-171	482.596	cl27287	Glf superfamily	-	-	UDP-galactopyranose mutase [Cell wall/membrane/envelope biogenesis]; UDP-galactopyranose mutase [Cell envelope biogenesis, outer membrane].
Q#171 - >F061-4_0171	specific	224012	1	328	0	540.995	COG1087	GalE	-	cl21454	UDP-glucose 4-epimerase [Cell wall/membrane/envelope biogenesis]; UDP-glucose 4-epimerase [Cell envelope biogenesis, outer membrane].
Q#173 - >F061-4_0173	specific	224282	1	357	1.16819e-149	425.864	COG1363	FrvX	-	cl14876	Putative aminopeptidase FrvX [Amino acid transport and metabolism, Carbohydrate transport and metabolism]; Cellulase M and related proteins [Carbohydrate transport and metabolism].
Q#174 - >F061-4_0174	specific	224247	15	721	0	946.017	COG1328	NrdD	-	cl38938	Anaerobic ribonucleoside-triphosphate reductase [Nucleotide transport and metabolism]; Oxygen-sensitive ribonucleoside-triphosphate reductase [Nucleotide transport and metabolism].
Q#176 - >F061-4_0176	specific	223675	16	189	1.06187e-40	137.132	COG0602	NrdG	-	cl33971	Organic radical activating enzyme [General function prediction only]; Organic radical activating enzymes [Posttranslational modification, protein turnover, chaperones].
Q#177 - >F061-4_0177	superfamily	412381	4	121	2.51187e-20	80.9002	cl00447	Nudix_Hydrolase superfamily	-	-	Nudix hydrolase is a superfamily of enzymes found in all three kingdoms of life, and it catalyzes the hydrolysis of NUcleoside DIphosphates linked to other moieties, X. Enzymes belonging to this superfamily require a divalent cation, such as Mg2+ or Mn2+ for their activity. Members of this family are recognized by a highly conserved 23-residue nudix motif (GX5EX7REUXEEXGU, where U = I, L or V), w…
Q#178 - >F061-4_0178	superfamily	226118	1	626	0	707.649	cl34638	PepO superfamily	-	-	Predicted metalloendopeptidase [Posttranslational modification, protein turnover, chaperones]; Predicted metalloendopeptidase [Posttranslational modification, protein turnover, chaperones].
Q#181 - >F061-4_0181	superfamily	225253	40	316	2.42337e-11	63.5682	cl28501	YafY superfamily	-	-	Predicted DNA-binding transcriptional regulator YafY, contains an HTH and WYL domains [Transcription]; Predicted transcriptional regulator [Transcription].
Q#182 - >F061-4_0182	specific	223656	1	227	3.18689e-34	125.469	COG0583	LysR	-	cl40751	DNA-binding transcriptional regulator, LysR family [Transcription]; Transcriptional regulator [Transcription].
Q#183 - >F061-4_0183	specific	224194	8	319	1.4919e-32	123.2	COG1275	TehA	-	cl04176	Tellurite resistance protein TehA and related permeases [Defense mechanisms]; Tellurite resistance protein and related permeases [Inorganic ion transport and metabolism].
Q#184 - >F061-4_0184	specific	223163	3	1146	0	1620.72	COG0085	RpoB	-	cl33762	DNA-directed RNA polymerase, beta subunit/140 kD subunit [Transcription]; DNA-directed RNA polymerase, beta subunit/140 kD subunit [Transcription].
Q#185 - >F061-4_0185	specific	223164	4	857	0	995.207	COG0086	RpoC	-	cl33763	DNA-directed RNA polymerase, beta' subunit/160 kD subunit [Transcription]; DNA-directed RNA polymerase, beta' subunit/160 kD subunit [Transcription].
Q#185 - >F061-4_0185	superfamily	223164	916	1179	4.04423e-10	64.1799	cl33763	RpoC superfamily	N	-	DNA-directed RNA polymerase, beta' subunit/160 kD subunit [Transcription]; DNA-directed RNA polymerase, beta' subunit/160 kD subunit [Transcription].
Q#186 - >F061-4_0186	superfamily	331736	5	294	2.56312e-77	236.844	cl26915	Sugar_transport superfamily	-	-	Sugar transport protein; This is a family of bacterial sugar transporters approximately 300 residues long. Members include glucose uptake proteins, ribose transport proteins, and several putative and hypothetical membrane proteins probably involved in sugar transport across bacterial membranes. These members are transmembrane proteins which are usually 5+5 duplications. This model recognizes a se…
Q#187 - >F061-4_0187	specific	223420	10	381	0	635.071	COG0343	Tgt	-	cl29473	Queuine/archaeosine tRNA-ribosyltransferase [Translation, ribosomal structure and biogenesis]; Queuine/archaeosine tRNA-ribosyltransferase [Translation, ribosomal structure and biogenesis].
Q#188 - >F061-4_0188	specific	224775	1	88	7.33224e-20	78.4427	COG1862	YajC	-	cl00806	Preprotein translocase subunit YajC [Intracellular trafficking, secretion, and vesicular transport]; Preprotein translocase subunit YajC [Intracellular trafficking and secretion].
Q#189 - >F061-4_0189	specific	223099	1	248	1.51032e-118	338.108	COG0020	UppS	-	cl00230	Undecaprenyl pyrophosphate synthase [Lipid transport and metabolism]; Undecaprenyl pyrophosphate synthase [Lipid metabolism].
Q#190 - >F061-4_0190	specific	223648	1	264	2.50866e-57	184.057	COG0575	CdsA	-	cl21502	CDP-diglyceride synthetase [Lipid transport and metabolism]; CDP-diglyceride synthetase [Lipid metabolism].
Q#191 - >F061-4_0191	specific	223814	1	380	5.49152e-178	499.816	COG0743	Dxr	-	cl29221	1-deoxy-D-xylulose 5-phosphate reductoisomerase [Lipid transport and metabolism]; 1-deoxy-D-xylulose 5-phosphate reductoisomerase [Lipid metabolism].
Q#192 - >F061-4_0192	specific	223821	6	417	5.82036e-64	209.671	COG0750	RseP	-	cl34032	Membrane-associated protease RseP, regulator of RpoE activity [Posttranslational modification, protein turnover, chaperones, Transcription]; Predicted membrane-associated Zn-dependent proteases 1 [Cell envelope biogenesis, outer membrane].
Q#193 - >F061-4_0193	specific	223519	1	614	0	577.663	COG0442	ProS	-	cl33875	Prolyl-tRNA synthetase [Translation, ribosomal structure and biogenesis]; Prolyl-tRNA synthetase [Translation, ribosomal structure and biogenesis].
Q#194 - >F061-4_0194	specific	225087	1	1462	0	2265.29	COG2176	PolC	-	cl34415	DNA polymerase III, alpha subunit (gram-positive type) [Replication, recombination and repair]; DNA polymerase III, alpha subunit (gram-positive type) [DNA replication, recombination, and repair].
Q#195 - >F061-4_0195	specific	223538	4	315	2.52697e-177	492.872	COG0462	PrsA	-	cl33889	Phosphoribosylpyrophosphate synthetase [Nucleotide transport and metabolism, Amino acid transport and metabolism]; Phosphoribosylpyrophosphate synthetase [Nucleotide transport and metabolism / Amino acid transport and metabolism].
Q#196 - >F061-4_0196	superfamily	225306	190	249	4.86372e-10	59.0077	cl34474	PucR superfamily	N	-	DNA-binding transcriptional regulator, PucR family [Transcription]; Regulator of polyketide synthase expression [Signal transduction mechanisms / Secondary metabolites biosynthesis, transport, and catabolism].
Q#201 - >F061-4_0201	specific	223959	1	257	1.70048e-64	201.585	COG1028	FabG	-	cl21454	NAD(P)-dependent dehydrogenase, short-chain alcohol dehydrogenase family [Lipid transport and metabolism, Secondary metabolites biosynthesis, transport and catabolism, General function prediction only]; Dehydrogenases with different specificities (related to short-chain alcohol dehydrogenases) [Secondary metabolites biosynthesis, transport, and catabolism / General function prediction only].
Q#202 - >F061-4_0202	specific	223569	1	836	0	1132	COG0495	LeuS	-	cl33911	Leucyl-tRNA synthetase [Translation, ribosomal structure and biogenesis]; Leucyl-tRNA synthetase [Translation, ribosomal structure and biogenesis].
Q#203 - >F061-4_0203	specific	223657	3	249	8.85557e-49	161.156	COG0584	UgpQ	-	cl14615	Glycerophosphoryl diester phosphodiesterase [Lipid transport and metabolism]; Glycerophosphoryl diester phosphodiesterase [Energy production and conversion].
Q#204 - >F061-4_0204	specific	226207	5	120	5.36794e-35	117.047	COG3682	COG3682	-	cl21459	Predicted transcriptional regulator [Transcription]; Predicted transcriptional regulator [Transcription].
Q#205 - >F061-4_0205	superfamily	419750	26	370	5.19784e-11	65.5441	cl21590	PMT_2 superfamily	C	-	Dolichyl-phosphate-mannose-protein mannosyltransferase; This family contains members that are not captured by pfam02366.
Q#206 - >F061-4_0206	superfamily	419750	5	850	0	726.589	cl21590	PMT_2 superfamily	-	-	Dolichyl-phosphate-mannose-protein mannosyltransferase; This family contains members that are not captured by pfam02366.
Q#210 - >F061-4_0210	superfamily	412704	27	148	1.45655e-29	104.415	cl01020	ASCH superfamily	-	-	ASC-1 homology or ASCH domain, a small beta-barrel domain found in all three kingdoms of life. ASCH resembles the RNA-binding PUA domain and may also interact with RNA. ASCH has been proposed to function as an RNA-binding domain during coactivation, RNA-processing and the regulation of prokaryotic translation. The domain has been named after the ASC-1 protein, the activating signal cointegrator 1…
Q#211 - >F061-4_0211	specific	224674	1	277	3.77971e-90	268.706	COG1760	SdaA	-	cl27283	L-serine deaminase [Amino acid transport and metabolism]; L-serine deaminase [Amino acid transport and metabolism].
Q#212 - >F061-4_0212	specific	224674	1	223	7.99624e-75	226.719	COG1760	SdaA	-	cl27283	L-serine deaminase [Amino acid transport and metabolism]; L-serine deaminase [Amino acid transport and metabolism].
Q#213 - >F061-4_0213	specific	223620	1	206	1.13379e-48	158	COG0546	Gph	-	cl21460	Phosphoglycolate phosphatase, HAD superfamily [Energy production and conversion]; Predicted phosphatases [General function prediction only].
Q#214 - >F061-4_0214	specific	223558	3	363	0	557.624	COG0482	MnmA	-	cl33902	tRNA U34 2-thiouridine synthase MnmA/TrmU, contains the PP-loop ATPase domain [Translation, ribosomal structure and biogenesis]; Predicted tRNA(5-methylaminomethyl-2-thiouridylate) methyltransferase, contains the PP-loop ATPase domain [Translation, ribosomal structure and biogenesis].
Q#215 - >F061-4_0215	specific	223522	5	628	0	1102.22	COG0445	MnmG	-	cl33878	tRNA U34 5-carboxymethylaminomethyl modifying enzyme MnmG/GidA [Translation, ribosomal structure and biogenesis]; Flavin-dependent tRNA uridine 5-carboxymethylaminomethyl modification enzyme GidA [Cell cycle control, cell division, chromosome partitioning].
Q#216 - >F061-4_0216	superfamily	226404	1	650	0	719.889	cl34688	GdpP superfamily	-	-	c-di-AMP phosphodiesterase, consists of a GGDEF-like and DHH domains [Signal transduction mechanisms]; Predicted signaling protein consisting of a modified GGDEF domain and a DHH domain [Signal transduction mechanisms].
Q#217 - >F061-4_0217	specific	223436	1	147	9.47701e-41	133.486	COG0359	RplI	-	cl29499	Ribosomal protein L9 [Translation, ribosomal structure and biogenesis]; Ribosomal protein L9 [Translation, ribosomal structure and biogenesis].
Q#218 - >F061-4_0218	specific	223382	8	448	0	547.214	COG0305	DnaB	-	cl38936	Replicative DNA helicase [Replication, recombination and repair]; Replicative DNA helicase [DNA replication, recombination, and repair].
Q#219 - >F061-4_0219	specific	226872	5	84	1.64909e-31	105.953	COG4466	COG4466	-	cl01852	Uncharacterized protein Veg, DUF1021 family [Function unknown]; Uncharacterized protein conserved in bacteria [Function unknown].
Q#220 - >F061-4_0220	specific	223596	1	201	1.50373e-93	271.49	COG0522	RpsD	-	cl29647	Ribosomal protein S4 or related protein [Translation, ribosomal structure and biogenesis]; Ribosomal protein S4 and related proteins [Translation, ribosomal structure and biogenesis].
Q#221 - >F061-4_0221	specific	224059	3	225	2.14201e-103	313.677	COG1136	LolD	-	cl38936	ABC-type lipoprotein export system, ATPase component [Cell wall/membrane/envelope biogenesis]; ABC-type antimicrobial peptide transport system, ATPase component [Defense mechanisms].
Q#221 - >F061-4_0221	specific	223650	263	665	3.27517e-19	90.5597	COG0577	SalY	-	cl33958	ABC-type antimicrobial peptide transport system, permease component [Defense mechanisms]; ABC-type antimicrobial peptide transport system, permease component [Defense mechanisms].
Q#222 - >F061-4_0222	specific	223544	16	299	6.76942e-117	340.801	COG0468	RecA	-	cl33895	RecA/RadA recombinase [Replication, recombination and repair]; RecA/RadA recombinase [DNA replication, recombination, and repair].
Q#223 - >F061-4_0223	specific	224311	1	116	4.13124e-40	130.016	COG1393	ArsC	-	cl00388	Arsenate reductase and related proteins, glutaredoxin family [Inorganic ion transport and metabolism]; Arsenate reductase and related proteins, glutaredoxin family [Inorganic ion transport and metabolism].
Q#224 - >F061-4_0224	specific	223162	1	254	3.74515e-118	338.033	COG0084	TatD	-	cl00281	Tat protein secretion system quality control protein TatD (DNase activity) [Cell motility]; Mg-dependent DNase [DNA replication, recombination, and repair].
Q#225 - >F061-4_0225	specific	223979	65	187	4.09225e-23	90.145	COG1051	YjhB	-	cl00447	ADP-ribose pyrophosphatase YjhB, NUDIX family [Nucleotide transport and metabolism]; ADP-ribose pyrophosphatase [Nucleotide transport and metabolism].
Q#226 - >F061-4_0226	specific	224572	3	119	6.19589e-35	119.361	COG1658	RnmV	-	cl00718	5S rRNA maturation endonuclease (Ribonuclease M5), contains TOPRIM domain [Translation, ribosomal structure and biogenesis]; Small primase-like proteins (Toprim domain) [DNA replication, recombination, and repair].
Q#227 - >F061-4_0227	specific	223109	18	289	9.38876e-122	348.826	COG0030	RsmA	-	cl17173	16S rRNA A1518 and A1519 N6-dimethyltransferase RsmA/KsgA/DIM1 (may also have DNA glycosylase/AP lyase activity) [Translation, ribosomal structure and biogenesis]; Dimethyladenosine transferase (rRNA methylation) [Translation, ribosomal structure and biogenesis].
Q#229 - >F061-4_0229	specific	224084	3	285	8.99135e-134	380.867	COG1162	RsgA	-	cl34152	Putative ribosome biogenesis GTPase RsgA [Translation, ribosomal structure and biogenesis]; Predicted GTPases [General function prediction only].
Q#230 - >F061-4_0230	specific	223114	1	215	4.16941e-117	332.213	COG0036	Rpe	-	cl21457	Pentose-5-phosphate-3-epimerase [Carbohydrate transport and metabolism]; Pentose-5-phosphate-3-epimerase [Carbohydrate transport and metabolism].
Q#231 - >F061-4_0231	superfamily	223497	1	367	6.97324e-32	123.787	cl33866	SbcD superfamily	-	-	DNA repair exonuclease SbcCD nuclease subunit [Replication, recombination and repair]; DNA repair exonuclease [DNA replication, recombination, and repair].
Q#232 - >F061-4_0232	superfamily	227061	1	730	5.36957e-27	117.637	cl34808	YhaN superfamily	-	-	Uncharacterized protein YhaN, contains AAA domain [Function unknown]; Uncharacterized conserved protein [Function unknown].
Q#233 - >F061-4_0233	specific	226012	12	306	7.13749e-124	356.329	COG3481	YhaM	-	cl34622	3'-5' exoribonuclease YhaM, can participate in 23S rRNA maturation, HD superfamily [Translation, ribosomal structure and biogenesis]; Predicted HD-superfamily hydrolase [General function prediction only].
Q#234 - >F061-4_0234	specific	225374	4	187	1.33007e-89	260.362	COG2818	Tag	-	cl01059	3-methyladenine DNA glycosylase Tag [Replication, recombination and repair]; 3-methyladenine DNA glycosylase [DNA replication, recombination, and repair].
Q#235 - >F061-4_0235	superfamily	223532	65	158	1.15622e-07	49.2247	cl33885	RimI superfamily	N	-	Ribosomal protein S18 acetylase RimI and related acetyltransferases [Translation, ribosomal structure and biogenesis]; Acetyltransferases [General function prediction only].
Q#236 - >F061-4_0236	specific	223136	2	796	0	807.679	COG0058	GlgP	-	cl10013	Glucan phosphorylase [Carbohydrate transport and metabolism]; Glucan phosphorylase [Carbohydrate transport and metabolism].
Q#237 - >F061-4_0237	specific	223374	1	473	0	551.112	COG0297	GlgA	-	cl33831	Glycogen synthase [Carbohydrate transport and metabolism]; Glycogen synthase [Carbohydrate transport and metabolism].
Q#238 - >F061-4_0238	superfamily	223525	1	379	5.28573e-104	311.883	cl33880	GlgC superfamily	-	-	ADP-glucose pyrophosphorylase [Carbohydrate transport and metabolism]; ADP-glucose pyrophosphorylase [Carbohydrate transport and metabolism].
Q#239 - >F061-4_0239	specific	223525	1	374	0	527.595	COG0448	GlgC	-	cl33880	ADP-glucose pyrophosphorylase [Carbohydrate transport and metabolism]; ADP-glucose pyrophosphorylase [Carbohydrate transport and metabolism].
Q#240 - >F061-4_0240	specific	223373	1	603	0	669.405	COG0296	GlgB	-	cl38930	1,4-alpha-glucan branching enzyme [Carbohydrate transport and metabolism]; 1,4-alpha-glucan branching enzyme [Carbohydrate transport and metabolism].
Q#241 - >F061-4_0241	specific	223443	138	508	1.05209e-53	190.972	COG0366	AmyA	C	cl38930	Glycosidase [Carbohydrate transport and metabolism]; Glycosidases [Carbohydrate transport and metabolism].
Q#242 - >F061-4_0242	specific	223836	8	218	1.10163e-61	191.949	COG0765	HisM	-	cl00427	ABC-type amino acid transport system, permease component [Amino acid transport and metabolism]; ABC-type amino acid transport system, permease component [Amino acid transport and metabolism].
Q#243 - >F061-4_0243	specific	223836	16	219	1.04698e-69	212.365	COG0765	HisM	-	cl00427	ABC-type amino acid transport system, permease component [Amino acid transport and metabolism]; ABC-type amino acid transport system, permease component [Amino acid transport and metabolism].
Q#244 - >F061-4_0244	specific	223904	5	275	1.12745e-42	147.072	COG0834	HisJ	-	cl21456	ABC-type amino acid transport/signal transduction system, periplasmic component/domain [Amino acid transport and metabolism, Signal transduction mechanisms]; ABC-type amino acid transport/signal transduction systems, periplasmic component/domain [Amino acid transport and metabolism / Signal transduction mechanisms].
Q#245 - >F061-4_0245	specific	224051	2	243	6.58278e-151	419.605	COG1126	GlnQ	-	cl34125	ABC-type polar amino acid transport system, ATPase component [Amino acid transport and metabolism]; ABC-type polar amino acid transport system, ATPase component [Amino acid transport and metabolism].
Q#246 - >F061-4_0246	specific	223816	2	231	5.48069e-96	280.337	COG0745	OmpR	-	cl34028	DNA-binding response regulator, OmpR family, contains REC and winged-helix (wHTH) domain [Signal transduction mechanisms, Transcription]; Response regulators consisting of a CheY-like receiver domain and a winged-helix DNA-binding domain [Signal transduction mechanisms / Transcription].
Q#247 - >F061-4_0247	superfamily	227335	9	474	0	557.043	cl34860	VicK superfamily	-	-	Signal transduction histidine kinase [Signal transduction mechanisms]; Signal transduction histidine kinase [Signal transduction mechanisms].
Q#248 - >F061-4_0248	specific	224156	3	250	9.08794e-65	203.067	COG1235	PhnP	-	cl34200	Phosphoribosyl 1,2-cyclic phosphodiesterase [Inorganic ion transport and metabolism]; Metal-dependent hydrolases of the beta-lactamase superfamily I [General function prediction only].
Q#249 - >F061-4_0249	specific	223644	1	212	5.69906e-90	265.269	COG0571	Rnc	-	cl33956	dsRNA-specific ribonuclease [Transcription]; dsRNA-specific ribonuclease [Transcription].
Q#250 - >F061-4_0250	specific	224117	1	1176	0	786.985	COG1196	Smc	-	cl34174	Chromosome segregation ATPase [Cell cycle control, cell division, chromosome partitioning]; Chromosome segregation ATPases [Cell division and chromosome partitioning].
Q#251 - >F061-4_0251	specific	223635	1	264	3.05822e-66	206.879	COG0561	Cof	-	cl21460	Hydroxymethylpyrimidine pyrophosphatase and other HAD family phosphatases [Coenzyme transport and metabolism, General function prediction only]; Predicted hydrolases of the HAD superfamily [General function prediction only].
Q#252 - >F061-4_0252	specific	223626	147	442	8.52602e-127	370.818	COG0552	FtsY	-	cl38936	Signal recognition particle GTPase [Intracellular trafficking, secretion, and vesicular transport]; Signal recognition particle GTPase [Intracellular trafficking and secretion].
Q#253 - >F061-4_0253	superfamily	227060	14	603	0	917.329	cl28709	COG4716 superfamily	-	-	Myosin-crossreactive antigen (function unknown) [Function unknown]; Myosin-crossreactive antigen [Function unknown].
Q#254 - >F061-4_0254	specific	223811	1	198	1.42098e-102	293.765	COG0740	ClpP	-	cl23717	ATP-dependent protease ClpP, protease subunit [Posttranslational modification, protein turnover, chaperones]; Protease subunit of ATP-dependent Clp proteases [Posttranslational modification, protein turnover, chaperones / Intracellular trafficking and secretion].
Q#255 - >F061-4_0255	specific	223550	3	861	0	838.529	COG0474	MgtA	-	cl21460	Magnesium-transporting ATPase (P-type) [Inorganic ion transport and metabolism]; Cation transport ATPase [Inorganic ion transport and metabolism].
Q#256 - >F061-4_0256	specific	223305	1	62	2.47941e-19	73.1148	COG0227	RpmB	-	cl00367	Ribosomal protein L28 [Translation, ribosomal structure and biogenesis]; Ribosomal protein L28 [Translation, ribosomal structure and biogenesis].
Q#257 - >F061-4_0257	superfamily	412455	1	120	2.93544e-21	81.939	cl00574	Asp23 superfamily	-	-	Asp23 family, cell envelope-related function; The alkaline shock protein Asp23 was identified as an alkaline shock protein that was expressed in a sigmaB-dependent manner in Staphylococcus aureus. Following an alkaline shock Asp23 accumulates in the soluble protein fraction of the S. aureus cell. Asp23 is one of the most abundant proteins in the cytosolic protein fraction of stationary S. aureus …
Q#258 - >F061-4_0258	specific	224378	1	556	0	765.283	COG1461	YloV	-	cl34273	Predicted kinase related to dihydroxyacetone kinase [General function prediction only]; Predicted kinase related to dihydroxyacetone kinase [General function prediction only].
Q#259 - >F061-4_0259	specific	224121	6	666	0	940.1	COG1200	RecG	-	cl34177	RecG-like helicase [Replication, recombination and repair]; RecG-like helicase [DNA replication, recombination, and repair / Transcription].
Q#260 - >F061-4_0260	superfamily	413094	4	150	6.27965e-61	184.887	cl01850	CtsR superfamily	-	-	Firmicute transcriptional repressor of class III stress genes (CtsR); This family consists of several Firmicute transcriptional repressor of class III stress genes (CtsR) proteins. CtsR of L. monocytogenes negatively regulates the clpC, clpP and clpE genes belonging to the CtsR regulon.
Q#261 - >F061-4_0261	specific	223616	8	822	0	959.812	COG0542	ClpA	-	cl33938	ATP-dependent Clp protease ATP-binding subunit ClpA [Posttranslational modification, protein turnover, chaperones]; ATP-binding subunits of Clp protease and DnaK/DnaJ chaperones [Posttranslational modification, protein turnover, chaperones].
Q#262 - >F061-4_0262	superfamily	412816	54	242	8.87729e-13	65.4727	cl01256	NMN_transporter superfamily	-	-	Nicotinamide mononucleotide transporter; Members of this family are integral membrane proteins that are involved in transport of nicotinamide mononucleotide.
Q#263 - >F061-4_0263	superfamily	424112	174	376	4.33368e-68	212.69	cl40481	YlqF_related_GTPase superfamily	-	-	Circularly permuted YlqF-related GTPases; These proteins are found in bacteria, eukaryotes, and archaea. They all exhibit a circular permutation of the GTPase signature motifs so that the order of the conserved G box motifs is G4-G5-G1-G2-G3, with G4 and G5 being permuted from the C-terminal region of proteins in the Ras superfamily to the N-terminus of YlqF-related GTPases.
Q#263 - >F061-4_0263	superfamily	412112	12	168	2.00484e-16	76.2241	cl00015	nt_trans superfamily	-	-	nucleotidyl transferase superfamily; nt_trans (nucleotidyl transferase) This superfamily includes the class I amino-acyl tRNA synthetases, pantothenate synthetase (PanC), ATP sulfurylase, and the cytidylyltransferases, all of which have a conserved dinucleotide-binding domain.
Q#264 - >F061-4_0264	specific	226852	1	71	1.84934e-35	114.198	COG4443	COG4443	-	cl21701	Uncharacterized protein [Function unknown]; Uncharacterized protein conserved in bacteria [Function unknown].
Q#265 - >F061-4_0265	specific	224185	11	231	6.66551e-07	48.3739	COG1266	YdiL	-	cl29138	Membrane protease YdiL, CAAX protease family [Posttranslational modification, protein turnover, chaperones]; Predicted metal-dependent membrane protease [General function prediction only].
Q#266 - >F061-4_0266	specific	224609	14	104	1.90377e-10	53.7331	COG1695	PadR	C	cl21459	DNA-binding transcriptional regulator, PadR family [Transcription]; Predicted transcriptional regulators [Transcription].
Q#269 - >F061-4_0269	specific	225326	8	156	1.95164e-48	153.17	COG2606	EbsC	-	cl00022	Cys-tRNA(Pro) deacylase, prolyl-tRNA editing enzyme YbaK/EbsC [Translation, ribosomal structure and biogenesis]; Uncharacterized conserved protein [Function unknown].
Q#270 - >F061-4_0270	specific	224946	1	282	3.90236e-58	187.112	COG2035	COG2035	-	cl00893	Uncharacterized membrane protein [Function unknown]; Predicted membrane protein [Function unknown].
Q#271 - >F061-4_0271	superfamily	419687	4	179	3.16522e-41	136.782	cl21488	ECF_trnsprt superfamily	-	-	ECF transporter, substrate-specific component; Energy-coupling factor (ECF) transporters consist of a substrate-specific component (known as the S component), and an energy-coupling module. The substrate-binding component is a small integral membrane protein which captures specific substrates and forms an active transporter in the presence of the energy-coupling AT module.
Q#272 - >F061-4_0272	superfamily	223117	14	115	1.47021e-10	56.4077	cl33749	Mdh superfamily	N	-	Malate/lactate dehydrogenase [Energy production and conversion]; Malate/lactate dehydrogenases [Energy production and conversion].
Q#273 - >F061-4_0273	superfamily	419667	33	279	5.04416e-94	278.352	cl21456	Periplasmic_Binding_Protein_Type_2 superfamily	-	-	Type 2 periplasmic binding fold superfamily; This evolutionary model and hierarchy represent the ligand-binding domains found in solute binding proteins that serve as initial receptors in the transport, signal transduction and channel gating. The PBP2 proteins share the same architecture as periplasmic binding proteins type 1 (PBP1), but have a different topology. They are typically comprised of …
Q#274 - >F061-4_0274	superfamily	419667	3	281	2.2099e-94	279.122	cl21456	Periplasmic_Binding_Protein_Type_2 superfamily	-	-	Type 2 periplasmic binding fold superfamily; This evolutionary model and hierarchy represent the ligand-binding domains found in solute binding proteins that serve as initial receptors in the transport, signal transduction and channel gating. The PBP2 proteins share the same architecture as periplasmic binding proteins type 1 (PBP1), but have a different topology. They are typically comprised of …
Q#275 - >F061-4_0275	superfamily	419667	22	277	2.2247e-94	279.122	cl21456	Periplasmic_Binding_Protein_Type_2 superfamily	-	-	Type 2 periplasmic binding fold superfamily; This evolutionary model and hierarchy represent the ligand-binding domains found in solute binding proteins that serve as initial receptors in the transport, signal transduction and channel gating. The PBP2 proteins share the same architecture as periplasmic binding proteins type 1 (PBP1), but have a different topology. They are typically comprised of …
Q#276 - >F061-4_0276	specific	224058	1	336	2.70191e-160	451.318	COG1135	AbcC	-	cl34131	ABC-type methionine transport system, ATPase component [Amino acid transport and metabolism]; ABC-type metal ion transport system, ATPase component [Inorganic ion transport and metabolism].
Q#277 - >F061-4_0277	specific	224922	14	223	2.55438e-71	216.663	COG2011	MetP	-	cl00427	ABC-type methionine transport system, permease component [Amino acid transport and metabolism]; ABC-type metal ion transport system, permease component [Inorganic ion transport and metabolism].
Q#278 - >F061-4_0278	specific	224155	1	258	3.61417e-56	181.458	COG1234	ElaC	-	cl34199	Ribonuclease BN, tRNA processing enzyme [Translation, ribosomal structure and biogenesis]; Metal-dependent hydrolases of the beta-lactamase superfamily III [General function prediction only].
Q#279 - >F061-4_0279	specific	223663	8	155	4.868e-65	195.609	COG0590	TadA	-	cl00269	tRNA(Arg) A34 adenosine deaminase TadA [Translation, ribosomal structure and biogenesis]; Cytosine/adenosine deaminases [Nucleotide transport and metabolism / Translation, ribosomal structure and biogenesis].
Q#280 - >F061-4_0280	superfamily	413273	21	147	2.9847e-21	84.0527	cl02318	DUF1694 superfamily	-	-	Protein of unknown function (DUF1694); This family contains many hypothetical proteins.
Q#281 - >F061-4_0281	specific	224584	13	184	1.52286e-31	112.349	COG1670	RimL	-	cl34333	Protein N-acetyltransferase, RimJ/RimL family [Translation, ribosomal structure and biogenesis, Posttranslational modification, protein turnover, chaperones]; Acetyltransferases, including N-acetylases of ribosomal proteins [Translation, ribosomal structure and biogenesis].
Q#282 - >F061-4_0282	superfamily	226594	1	426	0	551.978	cl34717	YtoI superfamily	-	-	Predicted transcriptional regulator containing CBS domains [Transcription]; Predicted transcriptional regulator containing CBS domains [Transcription].
Q#283 - >F061-4_0283	specific	223691	3	312	2.07792e-93	280.041	COG0618	NrnA	-	cl33980	nanoRNase/pAp phosphatase, hydrolyzes c-di-AMP and oligoRNAs [Nucleotide transport and metabolism]; Exopolyphosphatase-related proteins [General function prediction only].
Q#284 - >F061-4_0284	specific	223837	1	419	0	604.496	COG0766	MurA	-	cl00288	UDP-N-acetylglucosamine enolpyruvyl transferase [Cell wall/membrane/envelope biogenesis]; UDP-N-acetylglucosamine enolpyruvyl transferase [Cell envelope biogenesis, outer membrane].
Q#285 - >F061-4_0285	specific	223332	1	86	1.21469e-32	107.782	COG0254	RpmE	-	cl00377	Ribosomal protein L31 [Translation, ribosomal structure and biogenesis]; Ribosomal protein L31 [Translation, ribosomal structure and biogenesis].
Q#286 - >F061-4_0286	specific	223613	1	406	5.83049e-135	397.444	COG0539	RpsA	C	cl33936	Ribosomal protein S1 [Translation, ribosomal structure and biogenesis]; Ribosomal protein S1 [Translation, ribosomal structure and biogenesis].
Q#287 - >F061-4_0287	specific	223662	1	144	1.32341e-31	110.039	COG0589	UspA	-	cl00292	Nucleotide-binding universal stress protein, UspA family [Signal transduction mechanisms]; Universal stress protein UspA and related nucleotide-binding proteins [Signal transduction mechanisms].
Q#289 - >F061-4_0289	specific	223104	1	412	4.6438e-77	252.987	COG0025	NhaP	-	cl01133	NhaP-type Na+/H+ or K+/H+ antiporter [Inorganic ion transport and metabolism]; NhaP-type Na+/H+ and K+/H+ antiporters [Inorganic ion transport and metabolism].
Q#290 - >F061-4_0290	specific	224029	2	379	4.14568e-177	497.464	COG1104	NifS	-	cl18945	Cysteine sulfinate desulfinase/cysteine desulfurase or related enzyme [Amino acid transport and metabolism]; Cysteine sulfinate desulfinase/cysteine desulfurase and related enzymes [Amino acid transport and metabolism].
Q#291 - >F061-4_0291	specific	223378	3	384	9.30645e-175	492.561	COG0301	ThiI	-	cl33832	Adenylyl- and sulfurtransferase ThiI, participates in tRNA 4-thiouridine and thiamine biosynthesis [Coenzyme transport and metabolism, Translation, ribosomal structure and biogenesis]; Thiamine biosynthesis ATP pyrophosphatase [Coenzyme metabolism].
Q#292 - >F061-4_0292	specific	223815	67	759	8.57643e-153	461.056	COG0744	MrcB	-	cl34027	Membrane carboxypeptidase (penicillin-binding protein) [Cell wall/membrane/envelope biogenesis]; Membrane carboxypeptidase (penicillin-binding protein) [Cell envelope biogenesis, outer membrane].
Q#293 - >F061-4_0293	specific	223240	3	417	0	541.048	COG0162	TyrS	-	cl33785	Tyrosyl-tRNA synthetase [Translation, ribosomal structure and biogenesis]; Tyrosyl-tRNA synthetase [Translation, ribosomal structure and biogenesis].
Q#294 - >F061-4_0294	specific	223320	18	200	4.49479e-52	165.429	COG0242	Def	-	cl00234	Peptide deformylase [Translation, ribosomal structure and biogenesis]; N-formylmethionyl-tRNA deformylase [Translation, ribosomal structure and biogenesis].
Q#295 - >F061-4_0295	specific	223262	1	89	6.66077e-39	124.22	COG0184	RpsO	-	cl00349	Ribosomal protein S15P/S13E [Translation, ribosomal structure and biogenesis]; Ribosomal protein S15P/S13E [Translation, ribosomal structure and biogenesis].
Q#296 - >F061-4_0296	superfamily	223532	8	151	8.28284e-10	54.6174	cl33885	RimI superfamily	-	-	Ribosomal protein S18 acetylase RimI and related acetyltransferases [Translation, ribosomal structure and biogenesis]; Acetyltransferases [General function prediction only].
Q#297 - >F061-4_0297	specific	223897	20	308	2.09634e-36	134.166	COG0827	YtxK	-	cl28092	Adenine-specific DNA methylase [Replication, recombination and repair]; Adenine-specific DNA methylase [DNA replication, recombination, and repair].
Q#298 - >F061-4_0298	specific	223359	2	391	0	639.241	COG0282	AckA	-	cl17037	Acetate kinase [Energy production and conversion]; Acetate kinase [Energy production and conversion].
Q#299 - >F061-4_0299	superfamily	413140	14	291	2.5157e-31	124.433	cl01974	GPDPase_memb superfamily	-	-	Membrane domain of glycerophosphoryl diester phosphodiesterase; Members of this family comprise the membrane domain of the prokaryotic enzyme glycerophosphoryl diester phosphodiesterase.
Q#299 - >F061-4_0299	specific	223657	335	558	8.68167e-30	118.013	COG0584	UgpQ	-	cl14615	Glycerophosphoryl diester phosphodiesterase [Lipid transport and metabolism]; Glycerophosphoryl diester phosphodiesterase [Energy production and conversion].
Q#301 - >F061-4_0301	specific	224130	1	289	1.92485e-167	465.126	COG1209	RmlA1	-	cl11394	dTDP-glucose pyrophosphorylase [Cell wall/membrane/envelope biogenesis]; dTDP-glucose pyrophosphorylase [Cell envelope biogenesis, outer membrane].
Q#302 - >F061-4_0302	specific	224810	17	188	6.28923e-55	172.082	COG1898	RfbC	-	cl40423	dTDP-4-dehydrorhamnose 3,5-epimerase or related enzyme [Cell wall/membrane/envelope biogenesis]; dTDP-4-dehydrorhamnose 3,5-epimerase and related enzymes [Cell envelope biogenesis, outer membrane].
Q#303 - >F061-4_0303	specific	224013	5	342	0	539.891	COG1088	RfbB	-	cl34098	dTDP-D-glucose 4,6-dehydratase [Cell wall/membrane/envelope biogenesis]; dTDP-D-glucose 4,6-dehydratase [Cell envelope biogenesis, outer membrane].
Q#304 - >F061-4_0304	specific	223423	1	119	1.54901e-05	41.6744	COG0346	GloA	-	cl14632	Catechol 2,3-dioxygenase or other lactoylglutathione lyase family enzyme [Secondary metabolites biosynthesis, transport and catabolism]; Lactoylglutathione lyase and related lyases [Amino acid transport and metabolism].
Q#305 - >F061-4_0305	specific	224016	1	275	3.22041e-133	377.787	COG1091	RfbD	-	cl34100	dTDP-4-dehydrorhamnose reductase [Cell wall/membrane/envelope biogenesis]; dTDP-4-dehydrorhamnose reductase [Cell envelope biogenesis, outer membrane].
Q#306 - >F061-4_0306	specific	223515	1	377	1.16766e-15	77.681	COG0438	RfaB	-	cl10013	Glycosyltransferase involved in cell wall bisynthesis [Cell wall/membrane/envelope biogenesis]; Glycosyltransferase [Cell envelope biogenesis, outer membrane].
Q#307 - >F061-4_0307	specific	223539	1	103	3.39515e-17	80.1273	COG0463	WcaA	C	cl33890	Glycosyltransferase involved in cell wall bisynthesis [Cell wall/membrane/envelope biogenesis]; Glycosyltransferases involved in cell wall biogenesis [Cell envelope biogenesis, outer membrane].
Q#308 - >F061-4_0308	specific	223539	1	238	1.54808e-15	73.9641	COG0463	WcaA	C	cl33890	Glycosyltransferase involved in cell wall bisynthesis [Cell wall/membrane/envelope biogenesis]; Glycosyltransferases involved in cell wall biogenesis [Cell envelope biogenesis, outer membrane].
Q#311 - >F061-4_0311	superfamily	412865	1	259	1.32049e-33	122.498	cl01378	LicD superfamily	-	-	LicD family; The LICD family of proteins show high sequence similarity and are involved in phosphorylcholine metabolism. There is evidence to show that LicD2 mutants have a reduced ability to take up choline, have decreased ability to adhere to host cells and are less virulent. These proteins are part of the nucleotidyltransferase superfamily.
Q#312 - >F061-4_0312	superfamily	416254	1	229	1.95857e-58	184.727	cl11394	Glyco_tranf_GTA_type superfamily	-	-	Glycosyltransferase family A (GT-A) includes diverse families of glycosyl transferases with a common GT-A type structural fold; Glycosyltransferases (GTs) are enzymes that synthesize oligosaccharides, polysaccharides, and glycoconjugates by transferring the sugar moiety from an activated nucleotide-sugar donor to an acceptor molecule, which may be a growing oligosaccharide, a lipid, or a protein.…
Q#313 - >F061-4_0313	specific	223528	32	349	4.41944e-47	162.034	COG0451	WcaG	-	cl33882	Nucleoside-diphosphate-sugar epimerase [Cell wall/membrane/envelope biogenesis]; Nucleoside-diphosphate-sugar epimerases [Cell envelope biogenesis, outer membrane / Carbohydrate transport and metabolism].
Q#314 - >F061-4_0314	superfamily	224137	1	192	4.06721e-11	62.5015	cl34186	GT2 superfamily	C	-	Glycosyltransferase, GT2 family [Carbohydrate transport and metabolism]; Predicted glycosyltransferases [General function prediction only].
Q#315 - >F061-4_0315	superfamily	419750	22	444	8.53684e-07	51.0301	cl21590	PMT_2 superfamily	-	-	Dolichyl-phosphate-mannose-protein mannosyltransferase; This family contains members that are not captured by pfam02366.
Q#316 - >F061-4_0316	specific	225153	1	471	1.70082e-24	105.99	COG2244	RfbX	-	cl09326	Membrane protein involved in the export of O-antigen and teichoic acid [Cell wall/membrane/envelope biogenesis]; Membrane protein involved in the export of O-antigen and teichoic acid [General function prediction only].
Q#317 - >F061-4_0317	superfamily	224137	6	265	6.01676e-20	87.5395	cl34186	GT2 superfamily	-	-	Glycosyltransferase, GT2 family [Carbohydrate transport and metabolism]; Predicted glycosyltransferases [General function prediction only].
Q#318 - >F061-4_0318	specific	223539	3	110	1.84426e-28	111.328	COG0463	WcaA	C	cl33890	Glycosyltransferase involved in cell wall bisynthesis [Cell wall/membrane/envelope biogenesis]; Glycosyltransferases involved in cell wall biogenesis [Cell envelope biogenesis, outer membrane].
Q#319 - >F061-4_0319	superfamily	419750	12	368	0.000305815	43.5878	cl21590	PMT_2 superfamily	C	-	Dolichyl-phosphate-mannose-protein mannosyltransferase; This family contains members that are not captured by pfam02366.
Q#320 - >F061-4_0320	superfamily	421825	705	861	1.64961e-45	162.172	cl29459	Glucosaminidase superfamily	-	-	Mannosyl-glycoprotein endo-beta-N-acetylglucosaminidase; This family includes Mannosyl-glycoprotein endo-beta-N-acetylglucosaminidase EC:3.2.1.96. As well as the flageller protein J that has been shown to hydrolyze peptidoglycan.
Q#320 - >F061-4_0320	superfamily	227779	336	576	1.04226e-21	97.1791	cl35007	YjdB superfamily	-	-	Uncharacterized conserved protein YjdB, contains Ig-like domain [General function prediction only]; Bacterial surface proteins containing Ig-like domains [Cell motility and secretion].
Q#320 - >F061-4_0320	superfamily	227779	536	647	1.52888e-06	50.9552	cl35007	YjdB superfamily	C	-	Uncharacterized conserved protein YjdB, contains Ig-like domain [General function prediction only]; Bacterial surface proteins containing Ig-like domains [Cell motility and secretion].
Q#320 - >F061-4_0320	superfamily	227919	65	129	2.98236e-06	49.8244	cl27561	CwlA superfamily	C	-	N-acetylmuramoyl-L-alanine amidase CwlA [Cell wall/membrane/envelope biogenesis]; N-acetylmuramoyl-L-alanine amidase [Cell envelope biogenesis, outer membrane].
Q#322 - >F061-4_0322	specific	223860	13	109	5.78315e-16	68.2339	COG0789	SoxR	C	cl29198	DNA-binding transcriptional regulator, MerR family [Transcription]; Predicted transcriptional regulators [Transcription].
Q#323 - >F061-4_0323	specific	223252	4	445	0	647.005	COG0174	GlnA	-	cl33791	Glutamine synthetase [Amino acid transport and metabolism]; Glutamine synthetase [Amino acid transport and metabolism].
Q#324 - >F061-4_0324	specific	223147	691	1171	0	697.465	COG0069	GltB2	-	cl27100	Glutamate synthase domain 2 [Amino acid transport and metabolism]; Glutamate synthase domain 2 [Amino acid transport and metabolism].
Q#324 - >F061-4_0324	specific	223145	10	374	1.10168e-150	462.963	COG0067	GltB1	-	cl28299	Glutamate synthase domain 1 [Amino acid transport and metabolism]; Glutamate synthase domain 1 [Amino acid transport and metabolism].
Q#324 - >F061-4_0324	specific	223148	1215	1478	2.98389e-110	350.851	COG0070	GltB3	-	cl00239	Glutamate synthase domain 3 [Amino acid transport and metabolism]; Glutamate synthase domain 3 [Amino acid transport and metabolism].
Q#325 - >F061-4_0325	specific	223567	22	473	1.36239e-155	449.818	COG0493	GltD	-	cl40752	NADPH-dependent glutamate synthase beta chain or related oxidoreductase [Amino acid transport and metabolism, General function prediction only]; NADPH-dependent glutamate synthase beta chain and related oxidoreductases [Amino acid transport and metabolism / General function prediction only].
Q#326 - >F061-4_0326	specific	223116	8	366	1.48339e-45	162.5	COG0038	ClcA	-	cl02915	H+/Cl- antiporter ClcA [Inorganic ion transport and metabolism]; Chloride channel protein EriC [Inorganic ion transport and metabolism].
Q#327 - >F061-4_0327	specific	223116	36	390	8.36231e-52	179.064	COG0038	ClcA	-	cl02915	H+/Cl- antiporter ClcA [Inorganic ion transport and metabolism]; Chloride channel protein EriC [Inorganic ion transport and metabolism].
Q#328 - >F061-4_0328	specific	224521	1	89	2.11446e-14	62.3592	COG1605	PheA	-	cl00693	Chorismate mutase [Amino acid transport and metabolism]; Chorismate mutase [Amino acid transport and metabolism].
Q#329 - >F061-4_0329	specific	224867	1	156	2.04435e-73	217.158	COG1956	GAF	-	cl21515	GAF domain-containing protein, putative methionine-R-sulfoxide reductase [Defense mechanisms, Signal transduction mechanisms]; GAF domain-containing protein [Signal transduction mechanisms].
Q#330 - >F061-4_0330	specific	225369	1	484	1.3884e-157	460.332	COG2812	DnaX	-	cl39080	DNA polymerase III, gamma/tau subunits [Replication, recombination and repair]; DNA polymerase III, gamma/tau subunits [DNA replication, recombination, and repair].
Q#331 - >F061-4_0331	superfamily	413073	1	94	3.53969e-28	97.7172	cl01805	DUF2316 superfamily	-	-	Uncharacterized protein conserved in bacteria (DUF2316); Members of this family of hypothetical bacterial proteins have no known function.
Q#332 - >F061-4_0332	specific	224051	5	244	2.20056e-132	372.996	COG1126	GlnQ	-	cl34125	ABC-type polar amino acid transport system, ATPase component [Amino acid transport and metabolism]; ABC-type polar amino acid transport system, ATPase component [Amino acid transport and metabolism].
Q#333 - >F061-4_0333	specific	223836	280	501	4.79685e-81	251.655	COG0765	HisM	-	cl00427	ABC-type amino acid transport system, permease component [Amino acid transport and metabolism]; ABC-type amino acid transport system, permease component [Amino acid transport and metabolism].
Q#333 - >F061-4_0333	specific	223904	23	252	2.08299e-31	122.419	COG0834	HisJ	-	cl21456	ABC-type amino acid transport/signal transduction system, periplasmic component/domain [Amino acid transport and metabolism, Signal transduction mechanisms]; ABC-type amino acid transport/signal transduction systems, periplasmic component/domain [Amino acid transport and metabolism / Signal transduction mechanisms].
Q#334 - >F061-4_0334	specific	224879	1	274	5.00301e-90	267.902	COG1968	UppP	-	cl00858	Undecaprenyl pyrophosphate phosphatase [Lipid transport and metabolism]; Undecaprenyl pyrophosphate phosphatase [Lipid transport and metabolism].
Q#335 - >F061-4_0335	specific	223437	3	97	6.46695e-38	122.759	COG0360	RpsF	-	cl00414	Ribosomal protein S6 [Translation, ribosomal structure and biogenesis]; Ribosomal protein S6 [Translation, ribosomal structure and biogenesis].
Q#336 - >F061-4_0336	specific	223702	1	168	3.72678e-40	133.369	COG0629	Ssb	-	cl09930	Single-stranded DNA-binding protein [Replication, recombination and repair]; Single-stranded DNA-binding protein [DNA replication, recombination, and repair].
Q#337 - >F061-4_0337	specific	223316	1	73	9.89171e-33	107.729	COG0238	RpsR	-	cl00373	Ribosomal protein S18 [Translation, ribosomal structure and biogenesis]; Ribosomal protein S18 [Translation, ribosomal structure and biogenesis].
Q#339 - >F061-4_0339	specific	224108	1	229	7.24893e-70	214.029	COG1187	RsuA	-	cl34167	16S rRNA U516 pseudouridylate synthase RsuA and related 23S rRNA U2605, pseudouridylate synthases [Translation, ribosomal structure and biogenesis]; 16S rRNA uridine-516 pseudouridylate synthase and related pseudouridylate synthases [Translation, ribosomal structure and biogenesis].
Q#340 - >F061-4_0340	specific	225048	54	226	2.38594e-36	127.431	COG2137	RecX	-	cl00936	SOS response regulatory protein OraA/RecX, interacts with RecA [Posttranslational modification, protein turnover, chaperones]; Uncharacterized protein conserved in bacteria [General function prediction only].
Q#341 - >F061-4_0341	specific	224393	3	66	1.14059e-23	83.8064	COG1476	XRE	-	cl22854	DNA-binding transcriptional regulator, XRE-family HTH domain [Transcription]; Predicted transcriptional regulators [Transcription].
Q#345 - >F061-4_0345	specific	223523	4	428	1.56822e-86	270.248	COG0446	FadH2	-	cl39093	NADPH-dependent 2,4-dienoyl-CoA reductase, sulfur reductase, or a related oxidoreductase [Lipid transport and metabolism]; Uncharacterized NAD(FAD)-dependent dehydrogenases [General function prediction only].
Q#346 - >F061-4_0346	superfamily	225333	4	347	9.44675e-114	334.313	cl34482	Pgl superfamily	-	-	6-phosphogluconolactonase, cycloisomerase 2 family [Carbohydrate transport and metabolism]; 3-carboxymuconate cyclase [Carbohydrate transport and metabolism].
Q#347 - >F061-4_0347	superfamily	420113	11	202	1.38732e-33	118.936	cl23956	YitT_membrane superfamily	-	-	Uncharacterized 5xTM membrane BCR, YitT family COG1284; This is probably a bacterial ABC transporter permease (personal obs:Yeats C).
Q#348 - >F061-4_0348	specific	223959	5	249	4.45897e-75	228.549	COG1028	FabG	-	cl21454	NAD(P)-dependent dehydrogenase, short-chain alcohol dehydrogenase family [Lipid transport and metabolism, Secondary metabolites biosynthesis, transport and catabolism, General function prediction only]; Dehydrogenases with different specificities (related to short-chain alcohol dehydrogenases) [Secondary metabolites biosynthesis, transport, and catabolism / General function prediction only].
Q#349 - >F061-4_0349	specific	225174	8	444	3.13554e-174	494.912	COG2265	TrmA	-	cl17173	tRNA/tmRNA/rRNA uracil-C5-methylase, TrmA/RlmC/RlmD family [Translation, ribosomal structure and biogenesis]; SAM-dependent methyltransferases related to tRNA (uracil-5-)-methyltransferase [Translation, ribosomal structure and biogenesis].
Q#350 - >F061-4_0350	specific	224055	27	549	5.51399e-99	310.9	COG1132	MdlB	-	cl34129	ABC-type multidrug transport system, ATPase and permease component [Defense mechanisms]; ABC-type multidrug transport system, ATPase and permease components [Defense mechanisms].
Q#351 - >F061-4_0351	specific	224055	17	548	2.03314e-76	252.35	COG1132	MdlB	-	cl34129	ABC-type multidrug transport system, ATPase and permease component [Defense mechanisms]; ABC-type multidrug transport system, ATPase and permease components [Defense mechanisms].
Q#352 - >F061-4_0352	specific	223769	6	292	6.46367e-12	64.5025	COG0697	RhaT	-	cl34009	Permease of the drug/metabolite transporter (DMT) superfamily [Carbohydrate transport and metabolism, Amino acid transport and metabolism, General function prediction only]; Permeases of the drug/metabolite transporter (DMT) superfamily [Carbohydrate transport and metabolism / Amino acid transport and metabolism / General function prediction only].
Q#355 - >F061-4_0355	superfamily	413146	29	148	7.42803e-44	141.149	cl01985	MepB superfamily	-	-	MepB protein; MepB is a functionally uncharacterized protein in the mepRAB gene cluster of Staphylococcus aureus.
Q#356 - >F061-4_0356	superfamily	419699	1	165	3.17957e-59	182.319	cl21506	DinB_2 superfamily	-	-	DinB superfamily; The DinB family are an uncharacterized family of potential enzymes. The structure of these proteins is composed of a four helix bundle.
Q#359 - >F061-4_0359	specific	223599	4	883	0	1395.82	COG0525	ValS	-	cl00015	Valyl-tRNA synthetase [Translation, ribosomal structure and biogenesis]; Valyl-tRNA synthetase [Translation, ribosomal structure and biogenesis].
Q#365 - >F061-4_0365	specific	223989	209	603	5.40724e-87	285.873	COG1061	SSL2	-	cl34083	Superfamily II DNA or RNA helicase [Transcription, Replication, recombination and repair]; DNA or RNA helicases of superfamily II [Transcription / DNA replication, recombination, and repair].
Q#365 - >F061-4_0365	superfamily	417682	9	193	5.12992e-37	137.929	cl15239	PLDc_SF superfamily	-	-	Catalytic domain of phospholipase D superfamily proteins; Catalytic domain of phospholipase D (PLD) superfamily proteins. The PLD superfamily is composed of a large and diverse group of proteins including plant, mammalian and bacterial PLDs, bacterial cardiolipin (CL) synthases, bacterial phosphatidylserine synthases (PSS), eukaryotic phosphatidylglycerophosphate (PGP) synthase, eukaryotic tyrosy…
Q#367 - >F061-4_0367	superfamily	223637	1	168	6.44903e-18	76.5451	cl33950	Adk superfamily	-	-	Adenylate kinase or related kinase [Nucleotide transport and metabolism]; Adenylate kinase and related kinases [Nucleotide transport and metabolism].
Q#368 - >F061-4_0368	superfamily	223637	1	155	1.81172e-17	75.0043	cl33950	Adk superfamily	-	-	Adenylate kinase or related kinase [Nucleotide transport and metabolism]; Adenylate kinase and related kinases [Nucleotide transport and metabolism].
Q#369 - >F061-4_0369	specific	223813	1	181	5.36247e-74	220.945	COG0742	RsmD	-	cl17173	16S rRNA G966 N2-methylase RsmD [Translation, ribosomal structure and biogenesis]; N6-adenine-specific methylase [DNA replication, recombination, and repair].
Q#370 - >F061-4_0370	specific	223741	5	159	1.3982e-68	204.708	COG0669	CoaD	-	cl00015	Phosphopantetheine adenylyltransferase [Coenzyme transport and metabolism]; Phosphopantetheine adenylyltransferase [Coenzyme metabolism].
Q#371 - >F061-4_0371	specific	226011	23	361	2.2469e-127	369.043	COG3480	SdrC	-	cl34621	Predicted secreted protein containing a PDZ domain [Signal transduction mechanisms]; Predicted secreted protein containing a PDZ domain [Signal transduction mechanisms].
Q#372 - >F061-4_0372	superfamily	418430	22	271	9.95714e-05	42.7167	cl17173	AdoMet_MTases superfamily	-	-	S-adenosylmethionine-dependent methyltransferases (SAM or AdoMet-MTase), class I; AdoMet-MTases are enzymes that use S-adenosyl-L-methionine (SAM or AdoMet) as a substrate for methyltransfer, creating the product S-adenosyl-L-homocysteine (AdoHcy). There are at least five structurally distinct families of AdoMet-MTases, class I being the largest and most diverse. Within this class enzymes can be …
Q#373 - >F061-4_0373	specific	224584	26	182	1.40241e-30	110.038	COG1670	RimL	-	cl34333	Protein N-acetyltransferase, RimJ/RimL family [Translation, ribosomal structure and biogenesis, Posttranslational modification, protein turnover, chaperones]; Acetyltransferases, including N-acetylases of ribosomal proteins [Translation, ribosomal structure and biogenesis].
Q#375 - >F061-4_0375	superfamily	226672	1	283	2.80729e-23	99.9013	cl29775	MecR1 superfamily	-	-	Signal transducer regulating beta-lactamase production, contains metallopeptidase domain [Signal transduction mechanisms]; Antirepressor regulating drug resistance, predicted signal transduction N-terminal membrane component [Transcription / Signal transduction mechanisms].
Q#378 - >F061-4_0378	specific	223808	1	440	3.83408e-66	220.412	COG0737	UshA	-	cl34025	2',3'-cyclic-nucleotide 2'-phosphodiesterase/5'- or 3'-nucleotidase, 5'-nucleotidase family [Nucleotide transport and metabolism, Defense mechanisms]; 5'-nucleotidase/2',3'-cyclic phosphodiesterase and related esterases [Nucleotide transport and metabolism].
Q#379 - >F061-4_0379	superfamily	415819	16	129	1.28534e-44	146.074	cl09961	DUF1027 superfamily	-	-	Protein of unknown function (DUF1027); This family consists of several hypothetical bacterial proteins of unknown function.
Q#380 - >F061-4_0380	specific	223890	2	351	0	538.437	COG0820	RlmN	-	cl30482	Adenine C2-methylase RlmN of 23S rRNA A2503 and tRNA A37 [Translation, ribosomal structure and biogenesis]; Predicted Fe-S-cluster redox enzyme [General function prediction only].
Q#381 - >F061-4_0381	specific	223527	1	183	5.12309e-86	251.387	COG0450	AhpC	-	cl29164	Alkyl hydroperoxide reductase subunit AhpC (peroxiredoxin) [Defense mechanisms]; Peroxiredoxin [Posttranslational modification, protein turnover, chaperones].
Q#382 - >F061-4_0382	superfamily	226160	1	508	0	813.987	cl34650	AhpF superfamily	-	-	Alkyl hydroperoxide reductase subunit AhpF [Defense mechanisms]; Alkyl hydroperoxide reductase, large subunit [Posttranslational modification, protein turnover, chaperones].
Q#383 - >F061-4_0383	superfamily	416317	1	214	7.78256e-74	223.17	cl11555	DUF1129 superfamily	-	-	Protein of unknown function (DUF1129); This family consists of several hypothetical bacterial proteins of unknown function.
Q#384 - >F061-4_0384	superfamily	412922	1	126	5.85898e-12	58.5072	cl01483	Com_YlbF superfamily	-	-	Control of competence regulator ComK, YlbF/YmcA; YlbF Is a family of short Gram-positive and archaeal proteins that includes both YlbF and YmcA which may interact synergistically. The family is necessary for correct biofilm formation, as null mutants of ymcA and ylbF fail to form pellicles at air-liquid interfaces and grow on solid media as smooth, undifferentiated colonies. During development, Y…
Q#385 - >F061-4_0385	superfamily	420011	8	82	6.52555e-16	65.8378	cl23792	DUF2129 superfamily	-	-	Uncharacterized protein conserved in bacteria (DUF2129); This domain, found in various hypothetical prokaryotic proteins, has no known function. Structural modelling suggests this domain may bind nucleic acids.
Q#386 - >F061-4_0386	superfamily	412419	1	200	2.54802e-99	285.855	cl00514	Nitro_FMN_reductase superfamily	-	-	nitroreductase family protein; Proteins of this family catalyze the reduction of flavin or nitrocompounds using NAD(P)H as electron donor in a obligatory two-electron transfer, utilizing FMN or FAD as cofactor. They are often found to be homodimers. Enzymes of this family are described as NAD(P)H:FMN oxidoreductases, oxygen-insensitive nitroreductase, flavin reductase P, dihydropteridine reductas…
Q#387 - >F061-4_0387	specific	224826	20	446	1.47866e-114	342.342	COG1914	MntH	-	cl00456	Mn2+ and Fe2+ transporters of the NRAMP family [Inorganic ion transport and metabolism]; Mn2+ and Fe2+ transporters of the NRAMP family [Inorganic ion transport and metabolism].
Q#389 - >F061-4_0389	specific	223799	44	163	9.48172e-13	61.5994	COG0727	YkgJ	-	cl00497	Fe-S-cluster containining protein [General function prediction only]; Predicted Fe-S-cluster oxidoreductase [General function prediction only].
Q#390 - >F061-4_0390	specific	223518	34	642	0	845.772	COG0441	ThrS	-	cl33874	Threonyl-tRNA synthetase [Translation, ribosomal structure and biogenesis]; Threonyl-tRNA synthetase [Translation, ribosomal structure and biogenesis].
Q#392 - >F061-4_0392	specific	223269	1	293	3.21492e-143	404.246	COG0191	Fba	-	cl21457	Fructose/tagatose bisphosphate aldolase [Carbohydrate transport and metabolism]; Fructose/tagatose bisphosphate aldolase [Carbohydrate transport and metabolism].
Q#393 - >F061-4_0393	specific	224928	6	317	4.21791e-47	160.638	COG2017	GalM	-	cl14648	Galactose mutarotase or related enzyme [Carbohydrate transport and metabolism]; Galactose mutarotase and related enzymes [Carbohydrate transport and metabolism].
Q#394 - >F061-4_0394	specific	224183	2	447	1.51153e-68	230.206	COG1263	PtsG1	-	cl21492	Phosphotransferase system IIC components, glucose/maltose/N-acetylglucosamine-specific [Carbohydrate transport and metabolism]; Phosphotransferase system IIC components, glucose/maltose/N-acetylglucosamine-specific [Carbohydrate transport and metabolism].
Q#394 - >F061-4_0394	specific	225101	576	713	5.28471e-49	168.929	COG2190	NagE	-	cl00162	Phosphotransferase system IIA component [Carbohydrate transport and metabolism]; Phosphotransferase system IIA components [Carbohydrate transport and metabolism].
Q#394 - >F061-4_0394	specific	224184	470	556	1.89597e-22	91.9729	COG1264	PtsG2	-	cl29595	Phosphotransferase system IIB components [Carbohydrate transport and metabolism]; Phosphotransferase system IIB components [Carbohydrate transport and metabolism].
Q#395 - >F061-4_0395	superfamily	412407	1	277	3.84218e-27	105.56	cl00490	EEP superfamily	-	-	Exonuclease-Endonuclease-Phosphatase (EEP) domain superfamily; This large superfamily includes the catalytic domain (exonuclease/endonuclease/phosphatase or EEP domain) of a diverse set of proteins including the ExoIII family of apurinic/apyrimidinic (AP) endonucleases, inositol polyphosphate 5-phosphatases (INPP5), neutral sphingomyelinases (nSMases), deadenylases (such as the vertebrate circadi…
Q#396 - >F061-4_0396	specific	224794	4	761	0	997.628	COG1882	PflD	-	cl34372	Pyruvate-formate lyase [Energy production and conversion]; Pyruvate-formate lyase [Energy production and conversion].
Q#397 - >F061-4_0397	specific	223466	12	354	6.24563e-128	370.487	COG0389	DinP	-	cl28996	Nucleotidyltransferase/DNA polymerase involved in DNA repair [Replication, recombination and repair]; Nucleotidyltransferase/DNA polymerase involved in DNA repair [DNA replication, recombination, and repair].
Q#398 - >F061-4_0398	specific	224900	2	215	2.83763e-09	55.1008	COG1989	PulO	-	cl34389	Prepilin signal peptidase PulO (type II secretory pathway) or related peptidase [Cell motility, Intracellular trafficking, secretion, and vesicular transport]; Type II secretory pathway, prepilin signal peptidase PulO and related peptidases [Cell motility and secretion / Posttranslational modification, protein turnover, chaperones / Intracellular trafficking and secretion].
Q#399 - >F061-4_0399	specific	223854	1	148	7.82098e-52	162.055	COG0783	Dps	-	cl00264	DNA-binding ferritin-like protein (oxidative damage protectant) [Inorganic ion transport and metabolism, Defense mechanisms]; DNA-binding ferritin-like protein (oxidative damage protectant) [Inorganic ion transport and metabolism].
Q#400 - >F061-4_0400	specific	226887	4	70	1.06469e-21	79.3848	COG4483	YqgQ	-	cl23965	Uncharacterized protein YqgQ, DUF910 family [Function unknown]; Uncharacterized protein conserved in bacteria [Function unknown].
Q#401 - >F061-4_0401	specific	224851	4	317	1.38454e-72	226.602	COG1940	NagC	-	cl17037	Sugar kinase of the NBD/HSP70 family, may contain an N-terminal HTH domain [Transcription, Carbohydrate transport and metabolism]; Transcriptional regulator/sugar kinase [Transcription / Carbohydrate transport and metabolism].
Q#402 - >F061-4_0402	specific	223680	36	126	3.54876e-15	66.114	COG0607	PspE	-	cl00125	Rhodanese-related sulfurtransferase [Inorganic ion transport and metabolism]; Rhodanese-related sulfurtransferase [Inorganic ion transport and metabolism].
Q#404 - >F061-4_0404	specific	226359	1	369	1.06424e-177	497.168	COG3839	MalK	-	cl34676	ABC-type sugar transport system, ATPase component [Carbohydrate transport and metabolism]; ABC-type sugar transport systems, ATPase components [Carbohydrate transport and metabolism].
Q#405 - >F061-4_0405	specific	223528	4	338	4.92635e-43	150.863	COG0451	WcaG	-	cl33882	Nucleoside-diphosphate-sugar epimerase [Cell wall/membrane/envelope biogenesis]; Nucleoside-diphosphate-sugar epimerases [Cell envelope biogenesis, outer membrane / Carbohydrate transport and metabolism].
Q#406 - >F061-4_0406	specific	223860	3	115	5.51687e-29	102.131	COG0789	SoxR	-	cl29198	DNA-binding transcriptional regulator, MerR family [Transcription]; Predicted transcriptional regulators [Transcription].
Q#407 - >F061-4_0407	specific	225176	46	343	1.60474e-45	157.149	COG2267	PldB	-	cl34450	Lysophospholipase, alpha-beta hydrolase superfamily [Lipid transport and metabolism]; Lysophospholipase [Lipid metabolism].
Q#408 - >F061-4_0408	specific	223423	1	121	1.30363e-12	60.164	COG0346	GloA	-	cl14632	Catechol 2,3-dioxygenase or other lactoylglutathione lyase family enzyme [Secondary metabolites biosynthesis, transport and catabolism]; Lactoylglutathione lyase and related lyases [Amino acid transport and metabolism].
Q#409 - >F061-4_0409	specific	223565	1	213	1.59007e-33	120.286	COG0491	GloB	-	cl33908	Glyoxylase or a related metal-dependent hydrolase, beta-lactamase superfamily II [General function prediction only]; Zn-dependent hydrolases, including glyoxylases [General function prediction only].
Q#410 - >F061-4_0410	specific	224120	226	770	4.23415e-72	248.566	COG1199	DinG	-	cl34176	Rad3-related DNA helicase [Replication, recombination and repair]; Rad3-related DNA helicases [Transcription / DNA replication, recombination, and repair].
Q#410 - >F061-4_0410	specific	223916	2	196	1.72816e-36	137.669	COG0847	DnaQ	-	cl34053	DNA polymerase III, epsilon subunit or related 3'-5' exonuclease [Replication, recombination and repair]; DNA polymerase III, epsilon subunit and related 3'-5' exonucleases [DNA replication, recombination, and repair].
Q#411 - >F061-4_0411	superfamily	419765	11	154	2.40452e-21	84.5132	cl21622	PepSY superfamily	-	-	Peptidase propeptide and YPEB domain; This region is likely to have an protease inhibitory function (personal obs:C Yeats). This model is likely to miss some members of this family as the separation from signal to noise is not clear. The name is derived from Peptidase _ Bacillus subtilis YPEB.
Q#412 - >F061-4_0412	specific	223513	30	391	7.28402e-153	437.092	COG0436	AspB	-	cl18945	Aspartate/methionine/tyrosine aminotransferase [Amino acid transport and metabolism]; Aspartate/tyrosine/aromatic aminotransferase [Amino acid transport and metabolism].
Q#413 - >F061-4_0413	specific	223096	1	447	0	608.052	COG0017	AsnS	-	cl33742	Aspartyl/asparaginyl-tRNA synthetase [Translation, ribosomal structure and biogenesis]; Aspartyl/asparaginyl-tRNA synthetases [Translation, ribosomal structure and biogenesis].
Q#414 - >F061-4_0414	specific	223329	1	125	5.526e-51	157.808	COG0251	RidA	-	cl10015	Enamine deaminase RidA, house cleaning of reactive enamine intermediates, YjgF/YER057c/UK114 family [Defense mechanisms]; Putative translation initiation inhibitor, yjgF family [Translation, ribosomal structure and biogenesis].
Q#415 - >F061-4_0415	specific	224461	2	112	3.83127e-37	124.294	COG1544	RaiA	-	cl00250	Ribosome-associated translation inhibitor RaiA [Translation, ribosomal structure and biogenesis]; Ribosome-associated protein Y (PSrp-1) [Translation, ribosomal structure and biogenesis].
Q#416 - >F061-4_0416	specific	223226	1	432	0	720.177	COG0148	Eno	-	cl33777	Enolase [Carbohydrate transport and metabolism]; Enolase [Carbohydrate transport and metabolism].
Q#417 - >F061-4_0417	specific	223483	1	144	2.50587e-22	89.4671	COG0406	PhoE	C	cl11399	Broad specificity phosphatase PhoE [Carbohydrate transport and metabolism]; Broad specificity phosphatase PhoE and related phosphatases [General function prediction only].
Q#418 - >F061-4_0418	specific	224830	85	158	9.54785e-19	75.6939	COG1918	FeoA	-	cl00838	Fe2+ transport system protein FeoA [Inorganic ion transport and metabolism]; Fe2+ transport system protein A [Inorganic ion transport and metabolism].
Q#419 - >F061-4_0419	specific	223447	1	670	0	734.097	COG0370	FeoB	-	cl40736	Fe2+ transport system protein B [Inorganic ion transport and metabolism]; Fe2+ transport system protein B [Inorganic ion transport and metabolism].
Q#421 - >F061-4_0421	superfamily	412381	13	114	1.46641e-15	69.3442	cl00447	Nudix_Hydrolase superfamily	-	-	Nudix hydrolase is a superfamily of enzymes found in all three kingdoms of life, and it catalyzes the hydrolysis of NUcleoside DIphosphates linked to other moieties, X. Enzymes belonging to this superfamily require a divalent cation, such as Mg2+ or Mn2+ for their activity. Members of this family are recognized by a highly conserved 23-residue nudix motif (GX5EX7REUXEEXGU, where U = I, L or V), w…
Q#422 - >F061-4_0422	specific	223561	3	458	0	629.206	COG0486	MnmE	-	cl38936	tRNA U34 5-carboxymethylaminomethyl modifying GTPase MnmE/TrmE [Translation, ribosomal structure and biogenesis]; Predicted GTPase [General function prediction only].
Q#425 - >F061-4_0425	superfamily	225514	9	240	7.367e-42	143.194	cl26301	YjjP superfamily	-	-	Uncharacterized membrane protein YjjP, DUF1212 family [Function unknown]; Uncharacterized conserved protein [Function unknown].
Q#426 - >F061-4_0426	specific	226137	1	145	3.17764e-29	104.671	COG3610	YjjB	-	cl01118	Uncharacterized membrane protein YjjB, DUF3815 family [Function unknown]; Uncharacterized conserved protein [Function unknown].
Q#428 - >F061-4_0428	specific	223198	1	224	2.48743e-101	292.931	COG0120	RpiA	-	cl00339	Ribose 5-phosphate isomerase [Carbohydrate transport and metabolism]; Ribose 5-phosphate isomerase [Carbohydrate transport and metabolism].
Q#429 - >F061-4_0429	superfamily	412651	1	228	8.98902e-57	182.082	cl00927	Form_Nir_trans superfamily	-	-	Formate/nitrite transporter; Formate/nitrite transporter.
Q#430 - >F061-4_0430	specific	223568	8	147	2.5712e-10	55.2398	COG0494	MutT	-	cl00447	8-oxo-dGTP pyrophosphatase MutT and related house-cleaning NTP pyrophosphohydrolases, NUDIX family [Defense mechanisms]; NTP pyrophosphohydrolases including oxidative damage repair enzymes [DNA replication, recombination, and repair / General function prediction only].
Q#431 - >F061-4_0431	specific	224705	32	280	1.36404e-60	194.113	COG1792	MreC	-	cl19252	Cell shape-determining protein MreC [Cell cycle control, cell division, chromosome partitioning]; Cell shape-determining protein [Cell envelope biogenesis, outer membrane].
Q#432 - >F061-4_0432	superfamily	294686	45	164	3.75789e-07	47.2485	cl01087	MreD superfamily	N	-	rod shape-determining protein MreD; MreD (murein formation D) is involved in the rod shape determination in E. coli, and more generally in cell shape determination of bacteria whether or not they are rod-shaped.
Q#433 - >F061-4_0433	superfamily	226400	1	216	3.40382e-44	156.032	cl25603	CwlO1 superfamily	-	-	Uncharacterized N-terminal domain of peptidoglycan hydrolase CwlO [Function unknown]; Uncharacterized protein conserved in bacteria [Function unknown].
Q#433 - >F061-4_0433	superfamily	226451	342	477	4.89927e-22	92.9099	cl34697	COG3942 superfamily	N	-	Surface antigen [Cell wall/membrane/envelope biogenesis]; Surface antigen [General function prediction only].
Q#434 - >F061-4_0434	specific	223605	14	455	5.37242e-22	99.0829	COG0531	PotE	-	cl40732	Amino acid transporter [Amino acid transport and metabolism]; Amino acid transporters [Amino acid transport and metabolism].
Q#435 - >F061-4_0435	specific	223947	3	402	0	609.271	COG1015	DeoB	-	cl23718	Phosphopentomutase [Carbohydrate transport and metabolism]; Phosphopentomutase [Carbohydrate transport and metabolism].
Q#436 - >F061-4_0436	specific	223084	8	271	1.42127e-99	291.493	COG0005	XapA	-	cl26355	Purine nucleoside phosphorylase [Nucleotide transport and metabolism]; Purine nucleoside phosphorylase [Nucleotide transport and metabolism].
Q#437 - >F061-4_0437	specific	223883	1	236	3.43456e-131	369.269	COG0813	DeoD	-	cl00303	Purine-nucleoside phosphorylase [Nucleotide transport and metabolism]; Purine-nucleoside phosphorylase [Nucleotide transport and metabolism].
Q#439 - >F061-4_0439	specific	223671	14	300	1.98675e-53	177.132	COG0598	CorA	-	cl00459	Mg2+ and Co2+ transporter CorA [Inorganic ion transport and metabolism]; Mg2+ and Co2+ transporters [Inorganic ion transport and metabolism].
Q#440 - >F061-4_0440	specific	225354	4	556	0	990.256	COG2759	MIS1	-	cl29505	Formyltetrahydrofolate synthetase [Nucleotide transport and metabolism]; Formyltetrahydrofolate synthetase [Nucleotide transport and metabolism].
Q#441 - >F061-4_0441	specific	223565	54	231	1.09534e-12	66.3577	COG0491	GloB	C	cl33908	Glyoxylase or a related metal-dependent hydrolase, beta-lactamase superfamily II [General function prediction only]; Zn-dependent hydrolases, including glyoxylases [General function prediction only].
Q#442 - >F061-4_0442	specific	224228	5	188	1.15699e-10	58.0261	COG1309	AcrR	-	cl27691	DNA-binding transcriptional regulator, AcrR family [Transcription]; Transcriptional regulator [Transcription].
Q#444 - >F061-4_0444	specific	226117	49	411	6.37159e-159	451.841	COG3589	COG3589	-	cl19843	Uncharacterized protein [Function unknown]; Uncharacterized conserved protein [Function unknown].
Q#445 - >F061-4_0445	specific	225182	39	259	4.4498e-50	172.268	COG2273	BglS	C	cl34454	Beta-glucanase, GH16 family [Carbohydrate transport and metabolism]; Beta-glucanase/Beta-glucan synthetase [Carbohydrate transport and metabolism].
Q#447 - >F061-4_0447	specific	224748	1	361	2.18269e-44	163.035	COG1835	OafA	-	cl21495	Peptidoglycan/LPS O-acetylase OafA/YrhL, contains acyltransferase and SGNH-hydrolase domains [Cell wall/membrane/envelope biogenesis]; Predicted acyltransferases [Lipid metabolism].
Q#448 - >F061-4_0448	specific	224588	304	785	3.40263e-179	535.968	COG1674	FtsK	N	cl34334	DNA segregation ATPase FtsK/SpoIIIE and related proteins [Cell cycle control, cell division, chromosome partitioning]; DNA segregation ATPase FtsK/SpoIIIE and related proteins [Cell division and chromosome partitioning].
Q#449 - >F061-4_0449	superfamily	224639	3	126	2.4419e-31	107.733	cl34344	YhcF superfamily	-	-	DNA-binding transcriptional regulator YhcF, GntR family [Transcription]; Predicted transcriptional regulators [Transcription].
Q#450 - >F061-4_0450	specific	224054	8	283	1.51079e-66	209.086	COG1131	CcmA	-	cl34128	ABC-type multidrug transport system, ATPase component [Defense mechanisms]; ABC-type multidrug transport system, ATPase component [Defense mechanisms].
Q#452 - >F061-4_0452	specific	223203	1	209	5.30446e-85	250.285	COG0125	Tmk	-	cl17190	Thymidylate kinase [Nucleotide transport and metabolism]; Thymidylate kinase [Nucleotide transport and metabolism].
Q#453 - >F061-4_0453	superfamily	393450	17	197	8.31537e-20	88.9994	cl39080	DnaX superfamily	C	-	DNA polymerase III, gamma/tau subunits [Replication, recombination and repair]; DNA polymerase III, gamma/tau subunits [DNA replication, recombination, and repair].
Q#453 - >F061-4_0453	specific	223546	129	296	9.26982e-05	42.7155	COG0470	HolB	-	cl33897	DNA polymerase III, delta prime subunit [Replication, recombination and repair]; ATPase involved in DNA replication [DNA replication, recombination, and repair].
Q#454 - >F061-4_0454	superfamily	412558	1	247	1.24185e-64	202.631	cl00770	PSP1 superfamily	-	-	PSP1 C-terminal conserved region; This region is present in both eukaryotes and eubacteria. The yeast PSP1 protein is involved in suppressing mutations in the DNA polymerase alpha subunit in yeast.
Q#455 - >F061-4_0455	superfamily	242748	1	104	1.5509e-32	109.493	cl01853	YabA superfamily	-	-	Regulator of replication initiation timing [Replication, recombination and repair]; Regulator of replication initiation timing [Replication, recombination, and repair].
Q#456 - >F061-4_0456	specific	223390	14	289	9.48743e-130	369.612	COG0313	RsmI	-	cl00304	16S rRNA C1402 (ribose-2'-O) methylase RsmI [Translation, ribosomal structure and biogenesis]; Predicted methyltransferases [General function prediction only].
Q#457 - >F061-4_0457	specific	223790	1	98	4.62261e-29	100.016	COG0718	YbaB	-	cl00494	Conserved DNA-binding protein YbaB (function unknown) [General function prediction only]; Uncharacterized protein conserved in bacteria [Function unknown].
Q#458 - >F061-4_0458	specific	223443	138	563	9.7562e-73	241.433	COG0366	AmyA	-	cl38930	Glycosidase [Carbohydrate transport and metabolism]; Glycosidases [Carbohydrate transport and metabolism].
Q#459 - >F061-4_0459	specific	223521	10	323	5.90242e-149	421.983	COG0444	DppD	-	cl33877	ABC-type dipeptide/oligopeptide/nickel transport system, ATPase component [Amino acid transport and metabolism, Inorganic ion transport and metabolism]; ABC-type dipeptide/oligopeptide/nickel transport system, ATPase component [Amino acid transport and metabolism / Inorganic ion transport and metabolism].
Q#460 - >F061-4_0460	superfamily	224048	4	262	4.33254e-125	368.442	cl34122	GsiA superfamily	N	-	ABC-type glutathione transport system ATPase component, contains duplicated ATPase domain [Posttranslational modification, protein turnover, chaperones]; ATPase components of various ABC-type transport systems, contain duplicated ATPase [General function prediction only].
Q#461 - >F061-4_0461	specific	223674	1	318	1.96172e-114	333.302	COG0601	DppB	-	cl33970	ABC-type dipeptide/oligopeptide/nickel transport system, permease component [Amino acid transport and metabolism, Inorganic ion transport and metabolism]; ABC-type dipeptide/oligopeptide/nickel transport systems, permease components [Amino acid transport and metabolism / Inorganic ion transport and metabolism].
Q#462 - >F061-4_0462	specific	224094	61	279	5.33403e-63	200.95	COG1173	DppC	-	cl00427	ABC-type dipeptide/oligopeptide/nickel transport system, permease component [Amino acid transport and metabolism, Inorganic ion transport and metabolism]; ABC-type dipeptide/oligopeptide/nickel transport systems, permease components [Amino acid transport and metabolism / Inorganic ion transport and metabolism].
Q#463 - >F061-4_0463	specific	223818	60	611	4.7698e-56	199.016	COG0747	DdpA	-	cl34029	ABC-type transport system, periplasmic component [Amino acid transport and metabolism]; ABC-type dipeptide transport system, periplasmic component [Amino acid transport and metabolism].
Q#464 - >F061-4_0464	specific	223443	9	501	1.77044e-147	432.877	COG0366	AmyA	-	cl38930	Glycosidase [Carbohydrate transport and metabolism]; Glycosidases [Carbohydrate transport and metabolism].
Q#465 - >F061-4_0465	specific	223188	50	188	1.13025e-39	134.243	COG0110	WbbJ	N	cl00160	Acetyltransferase (isoleucine patch superfamily) [General function prediction only]; Acetyltransferase (isoleucine patch superfamily) [General function prediction only].
Q#466 - >F061-4_0466	specific	223443	12	513	5.05006e-128	383.572	COG0366	AmyA	-	cl38930	Glycosidase [Carbohydrate transport and metabolism]; Glycosidases [Carbohydrate transport and metabolism].
Q#467 - >F061-4_0467	specific	224471	4	753	0	911.334	COG1554	ATH1	-	cl34304	Trehalose and maltose hydrolase (possible phosphorylase) [Carbohydrate transport and metabolism]; Trehalose and maltose hydrolases (possible phosphorylases) [Carbohydrate transport and metabolism].
Q#468 - >F061-4_0468	specific	223710	1	218	1.50031e-54	173.769	COG0637	YcjU	-	cl21460	Beta-phosphoglucomutase or related phosphatase, HAD superfamily [Carbohydrate transport and metabolism, General function prediction only]; Predicted phosphatase/phosphohexomutase [General function prediction only].
Q#469 - >F061-4_0469	specific	224525	3	325	7.91832e-91	274.186	COG1609	PurR	-	cl34320	DNA-binding transcriptional regulator, LacI/PurR family [Transcription]; Transcriptional regulators [Transcription].
Q#470 - >F061-4_0470	specific	223095	3	343	2.43861e-178	497.134	COG0016	PheS	-	cl33741	Phenylalanyl-tRNA synthetase alpha subunit [Translation, ribosomal structure and biogenesis]; Phenylalanyl-tRNA synthetase alpha subunit [Translation, ribosomal structure and biogenesis].
Q#471 - >F061-4_0471	specific	223150	148	780	0	672.824	COG0072	PheT	-	cl33757	Phenylalanyl-tRNA synthetase beta subunit [Translation, ribosomal structure and biogenesis]; Phenylalanyl-tRNA synthetase beta subunit [Translation, ribosomal structure and biogenesis].
Q#471 - >F061-4_0471	specific	223151	25	152	2.47763e-31	118.597	COG0073	EMAP	-	cl00320	tRNA-binding EMAP/Myf domain [Translation, ribosomal structure and biogenesis]; EMAP domain [General function prediction only].
Q#473 - >F061-4_0473	specific	224111	7	495	0	824.532	COG1190	LysU	-	cl34169	Lysyl-tRNA synthetase (class II) [Translation, ribosomal structure and biogenesis]; Lysyl-tRNA synthetase (class II) [Translation, ribosomal structure and biogenesis].
Q#474 - >F061-4_0474	specific	223197	2	409	1.65281e-163	469.036	COG0119	LeuA	-	cl21457	Isopropylmalate/homocitrate/citramalate synthases [Amino acid transport and metabolism]; Isopropylmalate/homocitrate/citramalate synthases [Amino acid transport and metabolism].
Q#475 - >F061-4_0475	specific	223549	1	345	1.03167e-165	465.894	COG0473	LeuB	-	cl00445	Isocitrate/isopropylmalate dehydrogenase [Energy production and conversion, Amino acid transport and metabolism]; Isocitrate/isopropylmalate dehydrogenase [Amino acid transport and metabolism].
Q#476 - >F061-4_0476	specific	223143	1	455	0	648.878	COG0065	LeuC	-	cl00285	Homoaconitase/3-isopropylmalate dehydratase large subunit [Amino acid transport and metabolism]; 3-isopropylmalate dehydratase large subunit [Amino acid transport and metabolism].
Q#477 - >F061-4_0477	specific	223144	1	196	1.67013e-99	286.025	COG0066	LeuD	-	cl00215	3-isopropylmalate dehydratase small subunit [Amino acid transport and metabolism]; 3-isopropylmalate dehydratase small subunit [Amino acid transport and metabolism].
Q#478 - >F061-4_0478	specific	224525	2	308	4.31059e-86	261.475	COG1609	PurR	-	cl34320	DNA-binding transcriptional regulator, LacI/PurR family [Transcription]; Transcriptional regulators [Transcription].
Q#479 - >F061-4_0479	specific	224536	5	474	2.00426e-157	455.297	COG1621	SacC	-	cl34321	Sucrose-6-phosphate hydrolase SacC, GH32 family [Carbohydrate transport and metabolism]; Beta-fructosidases (levanase/invertase) [Carbohydrate transport and metabolism].
Q#480 - >F061-4_0480	specific	224183	94	458	4.49101e-89	282.208	COG1263	PtsG1	-	cl21492	Phosphotransferase system IIC components, glucose/maltose/N-acetylglucosamine-specific [Carbohydrate transport and metabolism]; Phosphotransferase system IIC components, glucose/maltose/N-acetylglucosamine-specific [Carbohydrate transport and metabolism].
Q#480 - >F061-4_0480	specific	225101	472	622	1.08367e-60	199.36	COG2190	NagE	-	cl00162	Phosphotransferase system IIA component [Carbohydrate transport and metabolism]; Phosphotransferase system IIA components [Carbohydrate transport and metabolism].
Q#480 - >F061-4_0480	specific	224184	5	89	7.56741e-24	95.8249	COG1264	PtsG2	-	cl29595	Phosphotransferase system IIB components [Carbohydrate transport and metabolism]; Phosphotransferase system IIB components [Carbohydrate transport and metabolism].
Q#481 - >F061-4_0481	specific	224851	1	291	1.66592e-27	108.346	COG1940	NagC	-	cl17037	Sugar kinase of the NBD/HSP70 family, may contain an N-terminal HTH domain [Transcription, Carbohydrate transport and metabolism]; Transcriptional regulator/sugar kinase [Transcription / Carbohydrate transport and metabolism].
Q#482 - >F061-4_0482	superfamily	223532	23	137	5.60954e-05	40.7503	cl33885	RimI superfamily	-	-	Ribosomal protein S18 acetylase RimI and related acetyltransferases [Translation, ribosomal structure and biogenesis]; Acetyltransferases [General function prediction only].
Q#483 - >F061-4_0483	superfamily	412478	1	177	5.9782e-27	100.148	cl00616	DUF177 superfamily	-	-	Uncharacterized ACR, COG1399; This family is nearly universally conserved in bacteria and plants except the Chlorophyceae algae. Thus far, mutantional analysis in bacteria have not established a function. In contrast, mutants have embryo lethal phenotypes in maize and Arabidopsis. In maize, the mutant embryos arrest at an early transition stage.It has been suggested that family members specifical…
Q#484 - >F061-4_0484	specific	223439	1	474	0	890.047	COG0362	Gnd	-	cl33850	6-phosphogluconate dehydrogenase [Carbohydrate transport and metabolism]; 6-phosphogluconate dehydrogenase [Carbohydrate transport and metabolism].
Q#485 - >F061-4_0485	specific	223466	15	421	5.57226e-66	216.407	COG0389	DinP	-	cl28996	Nucleotidyltransferase/DNA polymerase involved in DNA repair [Replication, recombination and repair]; Nucleotidyltransferase/DNA polymerase involved in DNA repair [DNA replication, recombination, and repair].
Q#487 - >F061-4_0487	specific	223443	49	270	3.54022e-19	92.7463	COG0366	AmyA	C	cl38930	Glycosidase [Carbohydrate transport and metabolism]; Glycosidases [Carbohydrate transport and metabolism].
Q#487 - >F061-4_0487	superfamily	224117	686	1022	1.23316e-06	53.1796	cl34174	Smc superfamily	N	-	Chromosome segregation ATPase [Cell cycle control, cell division, chromosome partitioning]; Chromosome segregation ATPases [Cell division and chromosome partitioning].
Q#488 - >F061-4_0488	specific	223753	1	125	5.18357e-12	61.1669	COG0681	LepB	C	cl10465	Signal peptidase I [Intracellular trafficking, secretion, and vesicular transport]; Signal peptidase I [Intracellular trafficking and secretion].
Q#489 - >F061-4_0489	specific	223969	1	294	5.19101e-106	310.408	COG1039	RnhC	-	cl30726	Ribonuclease HIII [Replication, recombination and repair]; Ribonuclease HIII [DNA replication, recombination, and repair].
Q#490 - >F061-4_0490	superfamily	412449	12	179	6.11677e-10	55.7545	cl00567	Colicin_V superfamily	-	-	Colicin V production protein; Colicin V production protein is required in E. Coli for colicin V production from plasmid pColV-K30. This protein is coded for in the purF operon.
Q#491 - >F061-4_0491	specific	224114	3	777	0	689.073	COG1193	MutS2	-	cl34171	dsDNA-specific endonuclease/ATPase MutS2 [Replication, recombination and repair]; Mismatch repair ATPase (MutS family) [DNA replication, recombination, and repair].
Q#492 - >F061-4_0492	superfamily	225660	2	96	3.61556e-23	90.4957	cl34555	YbbN superfamily	C	-	Negative regulator of GroEL, contains thioredoxin-like and TPR-like domains [Posttranslational modification, protein turnover, chaperones]; Thioredoxin domain-containing protein [Posttranslational modification, protein turnover, chaperones].
Q#494 - >F061-4_0494	specific	224034	34	572	8.77703e-125	374.759	COG1109	ManB	-	cl38939	Phosphomannomutase [Carbohydrate transport and metabolism]; Phosphomannomutase [Carbohydrate transport and metabolism].
Q#495 - >F061-4_0495	specific	227029	1	195	4.95969e-48	154.943	COG4684	COG4684	-	cl21488	Uncharacterized membrane protein [Function unknown]; Predicted membrane protein [Function unknown].
Q#496 - >F061-4_0496	specific	223529	3	183	1.27885e-54	177.546	COG0452	CoaBC	C	cl33883	Phosphopantothenoylcysteine synthetase/decarboxylase [Coenzyme transport and metabolism]; Phosphopantothenoylcysteine synthetase/decarboxylase [Coenzyme metabolism].
Q#497 - >F061-4_0497	superfamily	223529	1	229	1.61067e-20	88.5653	cl33883	CoaBC superfamily	N	-	Phosphopantothenoylcysteine synthetase/decarboxylase [Coenzyme transport and metabolism]; Phosphopantothenoylcysteine synthetase/decarboxylase [Coenzyme metabolism].
Q#498 - >F061-4_0498	specific	223551	1	373	3.96453e-60	199.388	COG0475	KefB	-	cl01133	Kef-type K+ transport system, membrane component KefB [Inorganic ion transport and metabolism]; Kef-type K+ transport systems, membrane components [Inorganic ion transport and metabolism].
Q#499 - >F061-4_0499	specific	224853	1	58	2.17806e-17	67.6839	COG1942	PptA	-	cl00235	Phenylpyruvate tautomerase PptA, 4-oxalocrotonate tautomerase family [Secondary metabolites biosynthesis, transport and catabolism]; Uncharacterized protein, 4-oxalocrotonate tautomerase homolog [General function prediction only].
Q#501 - >F061-4_0501	specific	224352	1	187	1.13016e-94	273.723	COG1435	Tdk	-	cl23762	Thymidine kinase [Nucleotide transport and metabolism]; Thymidine kinase [Nucleotide transport and metabolism].
Q#502 - >F061-4_0502	specific	223294	1	357	0	618.84	COG0216	PrfA	-	cl40670	Protein chain release factor A [Translation, ribosomal structure and biogenesis]; Protein chain release factor A [Translation, ribosomal structure and biogenesis].
Q#503 - >F061-4_0503	specific	225443	1	268	1.9443e-82	249.176	COG2890	HemK	-	cl34511	Methylase of polypeptide chain release factors [Translation, ribosomal structure and biogenesis]; Methylase of polypeptide chain release factors [Translation, ribosomal structure and biogenesis].
Q#504 - >F061-4_0504	specific	223088	3	202	1.62835e-72	218.253	COG0009	SUA5	-	cl00305	tRNA A37 threonylcarbamoyladenosine synthetase subunit TsaC/SUA5/YrdC [Translation, ribosomal structure and biogenesis]; Putative translation factor (SUA5) [Translation, ribosomal structure and biogenesis].
Q#505 - >F061-4_0505	specific	223190	3	416	0	734.398	COG0112	GlyA	-	cl18945	Glycine/serine hydroxymethyltransferase [Amino acid transport and metabolism]; Glycine/serine hydroxymethyltransferase [Amino acid transport and metabolism].
Q#508 - >F061-4_0508	specific	223483	1	219	2.7702e-47	154.951	COG0406	PhoE	-	cl11399	Broad specificity phosphatase PhoE [Carbohydrate transport and metabolism]; Broad specificity phosphatase PhoE and related phosphatases [General function prediction only].
Q#509 - >F061-4_0509	superfamily	422954	51	105	2.12051e-06	44.3632	cl38918	Peptidase_M15 superfamily	N	-	Metalloproteases including zinc D-Ala-D-Ala carboxypeptidase, L-Ala-D-Glu peptidase, L,D-carboxypeptidase, bacteriophage endolysins, and related proteins; This family summarizes zinc-binding metallopeptidases which are mostly carboxypeptidases and dipeptidases, and includes zinc-dependent D-Ala-D-Ala carboxypeptidases, VanX, L-Ala-D-Glu peptidase, L,D-carboxypeptidase and bacteriophage endolysins…
Q#510 - >F061-4_0510	specific	224619	37	199	1.33974e-62	192.603	COG1705	FlgJ	-	cl29459	Flagellum-specific peptidoglycan hydrolase FlgJ [Cell wall/membrane/envelope biogenesis, Cell motility]; Muramidase (flagellum-specific) [Cell motility and secretion / Intracellular trafficking and secretion].
Q#511 - >F061-4_0511	specific	224338	1	335	1.64142e-88	269.508	COG1420	HrcA	-	cl39004	Transcriptional regulator of heat shock response [Transcription]; Transcriptional regulator of heat shock gene [Transcription].
Q#512 - >F061-4_0512	specific	223649	3	174	1.05217e-48	155.951	COG0576	GrpE	-	cl03075	Molecular chaperone GrpE (heat shock protein) [Posttranslational modification, protein turnover, chaperones]; Molecular chaperone GrpE (heat shock protein) [Posttranslational modification, protein turnover, chaperones].
Q#513 - >F061-4_0513	specific	223520	1	576	0	774.595	COG0443	DnaK	-	cl33876	Molecular chaperone DnaK (HSP70) [Posttranslational modification, protein turnover, chaperones]; Molecular chaperone [Posttranslational modification, protein turnover, chaperones].
Q#514 - >F061-4_0514	specific	226631	1	296	1.41687e-140	398.273	COG4152	YhaQ	-	cl34724	ABC-type uncharacterized transport system, ATPase component [General function prediction only]; ABC-type uncharacterized transport system, ATPase component [General function prediction only].
Q#515 - >F061-4_0515	specific	224582	3	407	2.67594e-40	147.973	COG1668	NatB	-	cl34332	ABC-type Na+ efflux pump, permease component [Energy production and conversion, Inorganic ion transport and metabolism]; ABC-type Na+ efflux pump, permease component [Energy production and conversion / Inorganic ion transport and metabolism].
Q#516 - >F061-4_0516	specific	224472	76	227	4.11392e-32	114.08	COG1555	ComEA	-	cl39090	DNA uptake protein ComE and related DNA-binding proteins [Replication, recombination and repair]; DNA uptake protein and related DNA-binding proteins [DNA replication, recombination, and repair].
Q#517 - >F061-4_0517	specific	225212	479	728	1.33122e-85	272.288	COG2333	ComEC	-	cl28169	Metal-dependent hydrolase, beta-lactamase superfamily II [General function prediction only]; Predicted hydrolase (metallo-beta-lactamase superfamily) [General function prediction only].
Q#517 - >F061-4_0517	specific	223731	1	423	8.41996e-40	152.653	COG0658	ComEC	-	cl33995	Predicted membrane metal-binding protein [General function prediction only]; Predicted membrane metal-binding protein [General function prediction only].
Q#518 - >F061-4_0518	specific	223709	1	71	1.11116e-06	41.4734	COG0636	AtpE	-	cl00466	FoF1-type ATP synthase, membrane subunit c/Archaeal/vacuolar-type H+-ATPase, subunit K [Energy production and conversion]; F0F1-type ATP synthase, subunit c/Archaeal/vacuolar-type H+-ATPase, subunit K [Energy production and conversion].
Q#519 - >F061-4_0519	specific	223433	8	238	1.93593e-66	205.578	COG0356	AtpB	-	cl00413	FoF1-type ATP synthase, membrane subunit a [Energy production and conversion]; F0F1-type ATP synthase, subunit a [Energy production and conversion].
Q#520 - >F061-4_0520	specific	223783	32	167	2.43121e-21	84.6575	COG0711	AtpF	-	cl34015	FoF1-type ATP synthase, membrane subunit b or b' [Energy production and conversion]; F0F1-type ATP synthase, subunit b [Energy production and conversion].
Q#521 - >F061-4_0521	specific	223784	1	174	1.08153e-34	119.653	COG0712	AtpH	-	cl17210	FoF1-type ATP synthase, delta subunit [Energy production and conversion]; F0F1-type ATP synthase, delta subunit (mitochondrial oligomycin sensitivity protein) [Energy production and conversion].
Q#522 - >F061-4_0522	specific	223134	1	500	0	911.586	COG0056	AtpA	-	cl38936	FoF1-type ATP synthase, alpha subunit [Energy production and conversion]; F0F1-type ATP synthase, alpha subunit [Energy production and conversion].
Q#523 - >F061-4_0523	specific	223302	7	290	6.62135e-123	352.678	COG0224	AtpG	-	cl00365	FoF1-type ATP synthase, gamma subunit [Energy production and conversion]; F0F1-type ATP synthase, gamma subunit [Energy production and conversion].
Q#524 - >F061-4_0524	specific	223133	1	466	0	925.865	COG0055	AtpD	-	cl38936	FoF1-type ATP synthase, beta subunit [Energy production and conversion]; F0F1-type ATP synthase, beta subunit [Energy production and conversion].
Q#525 - >F061-4_0525	specific	223432	1	139	2.60923e-45	143.948	COG0355	AtpC	-	cl33848	FoF1-type ATP synthase, epsilon subunit [Energy production and conversion]; F0F1-type ATP synthase, epsilon subunit (mitochondrial delta subunit) [Energy production and conversion].
Q#526 - >F061-4_0526	specific	223715	305	522	2.21457e-46	164.927	COG0642	BaeS	N	cl33988	Signal transduction histidine kinase [Signal transduction mechanisms]; Signal transduction histidine kinase [Signal transduction mechanisms].
Q#527 - >F061-4_0527	specific	223816	2	230	7.04325e-83	246.44	COG0745	OmpR	-	cl34028	DNA-binding response regulator, OmpR family, contains REC and winged-helix (wHTH) domain [Signal transduction mechanisms, Transcription]; Response regulators consisting of a CheY-like receiver domain and a winged-helix DNA-binding domain [Signal transduction mechanisms / Transcription].
Q#528 - >F061-4_0528	specific	223304	1	280	4.76443e-62	198.806	COG0226	PstS	-	cl21456	ABC-type phosphate transport system, periplasmic component [Inorganic ion transport and metabolism]; ABC-type phosphate transport system, periplasmic component [Inorganic ion transport and metabolism].
Q#529 - >F061-4_0529	specific	223304	1	275	5.77526e-73	226.54	COG0226	PstS	-	cl21456	ABC-type phosphate transport system, periplasmic component [Inorganic ion transport and metabolism]; ABC-type phosphate transport system, periplasmic component [Inorganic ion transport and metabolism].
Q#530 - >F061-4_0530	specific	223646	5	307	1.99344e-99	294.527	COG0573	PstC	-	cl00427	ABC-type phosphate transport system, permease component [Inorganic ion transport and metabolism]; ABC-type phosphate transport system, permease component [Inorganic ion transport and metabolism].
Q#531 - >F061-4_0531	specific	223654	2	292	7.80092e-95	281.798	COG0581	PstA	-	cl33961	ABC-type phosphate transport system, permease component [Inorganic ion transport and metabolism]; ABC-type phosphate transport system, permease component [Inorganic ion transport and metabolism].
Q#532 - >F061-4_0532	specific	224042	15	267	3.34847e-168	464.706	COG1117	PstB	-	cl34116	ABC-type phosphate transport system, ATPase component [Inorganic ion transport and metabolism]; ABC-type phosphate transport system, ATPase component [Inorganic ion transport and metabolism].
Q#533 - >F061-4_0533	specific	224042	1	252	1.78777e-172	475.107	COG1117	PstB	-	cl34116	ABC-type phosphate transport system, ATPase component [Inorganic ion transport and metabolism]; ABC-type phosphate transport system, ATPase component [Inorganic ion transport and metabolism].
Q#534 - >F061-4_0534	specific	223776	1	217	2.63262e-56	178.778	COG0704	PhoU	-	cl34012	Phosphate uptake regulator [Inorganic ion transport and metabolism]; Phosphate uptake regulator [Inorganic ion transport and metabolism].
Q#536 - >F061-4_0536	specific	223630	6	662	0	1278.3	COG0556	UvrB	-	cl33948	Excinuclease UvrABC helicase subunit UvrB [Replication, recombination and repair]; Helicase subunit of the DNA excision repair complex [DNA replication, recombination, and repair].
Q#537 - >F061-4_0537	specific	223904	2	259	2.01998e-47	159.013	COG0834	HisJ	-	cl21456	ABC-type amino acid transport/signal transduction system, periplasmic component/domain [Amino acid transport and metabolism, Signal transduction mechanisms]; ABC-type amino acid transport/signal transduction systems, periplasmic component/domain [Amino acid transport and metabolism / Signal transduction mechanisms].
Q#538 - >F061-4_0538	specific	224513	1	283	5.92891e-59	190.606	COG1597	LCB5	-	cl34315	Diacylglycerol kinase family enzyme [Lipid transport and metabolism, General function prediction only]; Sphingosine kinase and enzymes related to eukaryotic diacylglycerol kinase [Lipid metabolism / General function prediction only].
Q#539 - >F061-4_0539	superfamily	227333	7	122	0.0028589	37.0559	cl34858	NtrY superfamily	C	-	Signal transduction histidine kinase involved in nitrogen fixation and metabolism regulation [Signal transduction mechanisms]; Signal transduction histidine kinase involved in nitrogen fixation and metabolism regulation [Signal transduction mechanisms].
Q#542 - >F061-4_0542	specific	223836	5	226	1.44219e-75	227.387	COG0765	HisM	-	cl00427	ABC-type amino acid transport system, permease component [Amino acid transport and metabolism]; ABC-type amino acid transport system, permease component [Amino acid transport and metabolism].
Q#543 - >F061-4_0543	specific	224051	5	244	6.83317e-161	445.029	COG1126	GlnQ	-	cl34125	ABC-type polar amino acid transport system, ATPase component [Amino acid transport and metabolism]; ABC-type polar amino acid transport system, ATPase component [Amino acid transport and metabolism].
Q#544 - >F061-4_0544	specific	223891	4	354	0	508.679	COG0821	IspG	-	cl29317	4-hydroxy-3-methylbut-2-en-1-yl diphosphate synthase IspG/GcpE [Lipid transport and metabolism]; 1-hydroxy-2-methyl-2-(e)-butenyl 4-diphosphate synthase [Lipid metabolism].
Q#545 - >F061-4_0545	superfamily	412486	157	319	3.51685e-12	65.2069	cl00630	YdcF-like superfamily	-	-	YdcF-like. YdcF-like is a large family of mainly bacterial proteins, with a few members found in fungi, plants, and archaea. Escherichia coli YdcF has been shown to bind S-adenosyl-L-methionine (AdoMet), but a biochemical function has not been idenitified. The family also includes Escherichia coli sanA and Salmonella typhimurium sfiX, which are involved in vancomycin resistance; sfiX may also be …
Q#546 - >F061-4_0546	superfamily	299767	1	325	3.50914e-73	229.236	cl11541	CoiA superfamily	-	-	Competence protein CoiA-like family; Many of the members of this family are described as transcription factors. CoiA falls within a competence-specific operon in Streptococcus. CoiA is an uncharacterized protein.
Q#547 - >F061-4_0547	specific	224086	2	596	0	618.199	COG1164	PepF	-	cl14813	Oligoendopeptidase F [Amino acid transport and metabolism]; Oligoendopeptidase F [Amino acid transport and metabolism].
Q#548 - >F061-4_0548	specific	226607	12	228	5.1626e-63	195.621	COG4122	YrrM	-	cl28097	Predicted O-methyltransferase YrrM [General function prediction only]; Predicted O-methyltransferase [General function prediction only].
Q#549 - >F061-4_0549	specific	223831	4	304	6.30627e-16	76.659	COG0760	SurA	-	cl34035	Parvulin-like peptidyl-prolyl isomerase [Posttranslational modification, protein turnover, chaperones]; Parvulin-like peptidyl-prolyl isomerase [Posttranslational modification, protein turnover, chaperones].
Q#550 - >F061-4_0550	superfamily	413170	1	154	7.60864e-44	142.603	cl02043	LOR superfamily	-	-	LURP-one-related; The structure of this family has been solved. It comprises a 12-stranded beta barrel with a central C-terminal alpha helix. This helix is thought to be a transmembrane helix. It is structurally similar to the C-terminal domain of the Tubby protein. In plants it plays a role in defense against pathogens.
Q#551 - >F061-4_0551	specific	223092	1	873	0	1232.9	COG0013	AlaS	-	cl33739	Alanyl-tRNA synthetase [Translation, ribosomal structure and biogenesis]; Alanyl-tRNA synthetase [Translation, ribosomal structure and biogenesis].
Q#552 - >F061-4_0552	superfamily	417478	62	120	1.4613e-05	41.1731	cl14632	VOC superfamily	N	-	vicinal oxygen chelate (VOC) family; The vicinal oxygen chelate (VOC) superfamily is composed of structurally related proteins with paired beta.alpha.beta.beta.beta motifs that provide a metal coordination environment with two or three open or readily accessible coordination sites to promote direct electrophilic participation of the metal ion in catalysis. VOC is found in a variety of structurall…
Q#553 - >F061-4_0553	specific	224810	10	186	1.58451e-40	135.103	COG1898	RfbC	-	cl40423	dTDP-4-dehydrorhamnose 3,5-epimerase or related enzyme [Cell wall/membrane/envelope biogenesis]; dTDP-4-dehydrorhamnose 3,5-epimerase and related enzymes [Cell envelope biogenesis, outer membrane].
Q#554 - >F061-4_0554	superfamily	412109	9	230	6.2563e-47	155.668	cl00012	alpha_CA superfamily	-	-	Carbonic anhydrase alpha (vertebrate-like) group. Carbonic anhydrases (CAs) are zinc-containing enzymes that catalyze the reversible hydration of carbon dioxide in a two-step mechanism: a nucleophilic attack of a zinc-bound hydroxide ion on carbon dioxide, followed by the regeneration of the active site by ionization of the zinc-bound water molecule and removal of a proton from the active site. T…
Q#559 - >F061-4_0559	specific	223288	6	653	0	685.004	COG0210	UvrD	-	cl33806	Superfamily I DNA or RNA helicase [Replication, recombination and repair]; Superfamily I DNA and RNA helicases [DNA replication, recombination, and repair].
Q#561 - >F061-4_0561	specific	223208	3	304	5.06102e-88	264.161	COG0130	TruB	-	cl33772	tRNA U55 pseudouridine synthase TruB, may also work on U342 of tmRNA [Translation, ribosomal structure and biogenesis]; Pseudouridine synthase [Translation, ribosomal structure and biogenesis].
Q#562 - >F061-4_0562	specific	223274	16	312	5.82861e-109	318.822	COG0196	RibF	-	cl33801	FAD synthase [Coenzyme transport and metabolism]; FAD synthase [Coenzyme metabolism].
Q#563 - >F061-4_0563	specific	223708	3	372	5.37671e-152	434.776	COG0635	HemN	-	cl33986	Coproporphyrinogen III oxidase or related Fe-S oxidoreductase [Coenzyme transport and metabolism]; Coproporphyrinogen III oxidase and related Fe-S oxidoreductases [Coenzyme metabolism].
Q#564 - >F061-4_0564	superfamily	226280	1	272	3.96014e-47	158.367	cl29013	Acm superfamily	-	-	Lyzozyme M1 (1,4-beta-N-acetylmuramidase), GH25 family [Cell wall/membrane/envelope biogenesis]; Lysozyme M1 (1,4-beta-N-acetylmuramidase) [Cell envelope biogenesis, outer membrane].
Q#565 - >F061-4_0565	superfamily	226401	13	252	1.83009e-63	198.867	cl34687	FatA superfamily	-	-	Acyl-ACP thioesterase [Lipid transport and metabolism]; Acyl-ACP thioesterase [Lipid metabolism].
Q#566 - >F061-4_0566	specific	223720	1	254	1.01617e-108	314.529	COG0647	NagD	-	cl33992	Ribonucleotide monophosphatase NagD, HAD superfamily [Nucleotide transport and metabolism]; Predicted sugar phosphatases of the HAD superfamily [Carbohydrate transport and metabolism].
Q#567 - >F061-4_0567	superfamily	419668	5	457	9.94968e-30	119.713	cl21457	TIM superfamily	-	-	TIM-like beta/alpha barrel domains; A large family of domains similar to triose phosphate isomerase (TIM) which, in general, share an eight beta/alpha closed barrel structure.
Q#568 - >F061-4_0568	superfamily	413098	1	205	6.76143e-44	145.647	cl01862	DUF1461 superfamily	-	-	Protein of unknown function (DUF1461); This family contains a number of hypothetical bacterial proteins of unknown function approximately 200 residues long. These are possibly integral membrane proteins.
Q#571 - >F061-4_0571	specific	223341	3	273	2.06293e-124	358.833	COG0263	ProB	C	cl33820	Glutamate 5-kinase [Amino acid transport and metabolism]; Glutamate 5-kinase [Amino acid transport and metabolism].
Q#572 - >F061-4_0572	specific	223093	9	417	0	644.999	COG0014	ProA	-	cl11961	Gamma-glutamyl phosphate reductase [Amino acid transport and metabolism]; Gamma-glutamyl phosphate reductase [Amino acid transport and metabolism].
Q#573 - >F061-4_0573	specific	224584	3	164	2.95084e-33	116.201	COG1670	RimL	-	cl34333	Protein N-acetyltransferase, RimJ/RimL family [Translation, ribosomal structure and biogenesis, Posttranslational modification, protein turnover, chaperones]; Acetyltransferases, including N-acetylases of ribosomal proteins [Translation, ribosomal structure and biogenesis].
Q#574 - >F061-4_0574	specific	224870	1	147	5.25794e-31	109.714	COG1959	IscR	-	cl21459	DNA-binding transcriptional regulator, IscR family [Transcription]; Predicted transcriptional regulator [Transcription].
Q#575 - >F061-4_0575	specific	224428	3	877	1.78588e-140	436.937	COG1511	YhgE	-	cl34288	Uncharacterized membrane protein YhgE, phage infection protein (PIP) family [Function unknown]; Predicted membrane protein [Function unknown].
Q#576 - >F061-4_0576	specific	223128	1	393	0	726.784	COG0050	TufB	-	cl33752	Translation elongation factor EF-Tu, a GTPase [Translation, ribosomal structure and biogenesis]; GTPases - translation elongation factors [Translation, ribosomal structure and biogenesis].
Q#578 - >F061-4_0578	specific	224029	1	371	2.03526e-177	497.85	COG1104	NifS	-	cl18945	Cysteine sulfinate desulfinase/cysteine desulfurase or related enzyme [Amino acid transport and metabolism]; Cysteine sulfinate desulfinase/cysteine desulfurase and related enzymes [Amino acid transport and metabolism].
Q#579 - >F061-4_0579	specific	223538	7	317	7.77539e-154	433.552	COG0462	PrsA	-	cl33889	Phosphoribosylpyrophosphate synthetase [Nucleotide transport and metabolism, Amino acid transport and metabolism]; Phosphoribosylpyrophosphate synthetase [Nucleotide transport and metabolism / Amino acid transport and metabolism].
Q#580 - >F061-4_0580	specific	223513	8	403	2.01088e-127	372.763	COG0436	AspB	-	cl18945	Aspartate/methionine/tyrosine aminotransferase [Amino acid transport and metabolism]; Aspartate/tyrosine/aromatic aminotransferase [Amino acid transport and metabolism].
Q#581 - >F061-4_0581	superfamily	412381	14	134	1.43962e-09	53.5511	cl00447	Nudix_Hydrolase superfamily	-	-	Nudix hydrolase is a superfamily of enzymes found in all three kingdoms of life, and it catalyzes the hydrolysis of NUcleoside DIphosphates linked to other moieties, X. Enzymes belonging to this superfamily require a divalent cation, such as Mg2+ or Mn2+ for their activity. Members of this family are recognized by a highly conserved 23-residue nudix motif (GX5EX7REUXEEXGU, where U = I, L or V), w…
Q#582 - >F061-4_0582	superfamily	412381	9	134	1.44807e-13	63.9514	cl00447	Nudix_Hydrolase superfamily	-	-	Nudix hydrolase is a superfamily of enzymes found in all three kingdoms of life, and it catalyzes the hydrolysis of NUcleoside DIphosphates linked to other moieties, X. Enzymes belonging to this superfamily require a divalent cation, such as Mg2+ or Mn2+ for their activity. Members of this family are recognized by a highly conserved 23-residue nudix motif (GX5EX7REUXEEXGU, where U = I, L or V), w…
Q#583 - >F061-4_0583	specific	226871	1	266	1.88273e-145	407.539	COG4465	CodY	-	cl40700	GTP-sensing pleiotropic transcriptional regulator CodY [Transcription]; Pleiotropic transcriptional repressor [Transcription].
Q#584 - >F061-4_0584	specific	223251	1	582	0	818.342	COG0173	AspS	-	cl33790	Aspartyl-tRNA synthetase [Translation, ribosomal structure and biogenesis]; Aspartyl-tRNA synthetase [Translation, ribosomal structure and biogenesis].
Q#585 - >F061-4_0585	specific	223793	2	97	1.06102e-33	111.546	COG0721	GatC	-	cl00495	Asp-tRNAAsn/Glu-tRNAGln amidotransferase C subunit [Translation, ribosomal structure and biogenesis]; Asp-tRNAAsn/Glu-tRNAGln amidotransferase C subunit [Translation, ribosomal structure and biogenesis].
Q#586 - >F061-4_0586	specific	223232	1	477	0	580.79	COG0154	GatA	-	cl18951	Asp-tRNAAsn/Glu-tRNAGln amidotransferase A subunit or related amidase [Translation, ribosomal structure and biogenesis]; Asp-tRNAAsn/Glu-tRNAGln amidotransferase A subunit and related amidases [Translation, ribosomal structure and biogenesis].
Q#587 - >F061-4_0587	specific	223142	1	476	0	799.861	COG0064	GatB	-	cl33755	Asp-tRNAAsn/Glu-tRNAGln amidotransferase B subunit [Translation, ribosomal structure and biogenesis]; Asp-tRNAAsn/Glu-tRNAGln amidotransferase B subunit (PET112 homolog) [Translation, ribosomal structure and biogenesis].
Q#588 - >F061-4_0588	specific	224393	1	63	3.77489e-25	88.814	COG1476	XRE	-	cl22854	DNA-binding transcriptional regulator, XRE-family HTH domain [Transcription]; Predicted transcriptional regulators [Transcription].
Q#589 - >F061-4_0589	specific	224045	1	237	4.78658e-104	301.79	COG1120	FepC	-	cl34119	ABC-type cobalamin/Fe3+-siderophores transport system, ATPase component [Inorganic ion transport and metabolism, Coenzyme transport and metabolism]; ABC-type cobalamin/Fe3+-siderophores transport systems, ATPase components [Inorganic ion transport and metabolism / Coenzyme metabolism].
Q#590 - >F061-4_0590	specific	223682	37	320	5.08975e-55	182.079	COG0609	FepD	-	cl00454	ABC-type Fe3+-siderophore transport system, permease component [Inorganic ion transport and metabolism]; ABC-type Fe3+-siderophore transport system, permease component [Inorganic ion transport and metabolism].
Q#591 - >F061-4_0591	specific	223682	26	316	1.4118e-53	178.227	COG0609	FepD	-	cl00454	ABC-type Fe3+-siderophore transport system, permease component [Inorganic ion transport and metabolism]; ABC-type Fe3+-siderophore transport system, permease component [Inorganic ion transport and metabolism].
Q#592 - >F061-4_0592	specific	223687	3	316	6.01681e-38	136.942	COG0614	FepB	-	cl33977	ABC-type Fe3+-hydroxamate transport system, periplasmic component [Inorganic ion transport and metabolism]; ABC-type Fe3+-hydroxamate transport system, periplasmic component [Inorganic ion transport and metabolism].
Q#593 - >F061-4_0593	specific	223656	1	233	7.36459e-30	114.683	COG0583	LysR	C	cl40751	DNA-binding transcriptional regulator, LysR family [Transcription]; Transcriptional regulator [Transcription].
Q#594 - >F061-4_0594	specific	223661	1	228	2.76191e-146	407.046	COG0588	GpmA	-	cl11399	Phosphoglycerate mutase (BPG-dependent) [Carbohydrate transport and metabolism]; Phosphoglycerate mutase 1 [Carbohydrate transport and metabolism].
Q#595 - >F061-4_0595	superfamily	416296	1	61	2.27625e-12	56.3639	cl11488	DUF1450 superfamily	C	-	Protein of unknown function (DUF1450); This family consists of several hypothetical bacterial proteins of around 80 residues in length. Members of this family contain four highly conserved cysteine residues. The function of this family is unknown.
Q#596 - >F061-4_0596	specific	223839	45	702	6.75168e-113	352.866	COG0768	FtsI	-	cl34037	Cell division protein FtsI/penicillin-binding protein 2 [Cell cycle control, cell division, chromosome partitioning, Cell wall/membrane/envelope biogenesis]; Cell division protein FtsI/penicillin-binding protein 2 [Cell envelope biogenesis, outer membrane].
Q#597 - >F061-4_0597	specific	223430	1	198	2.68639e-113	321.06	COG0353	RecR	-	cl29447	Recombinational DNA repair protein RecR [Replication, recombination and repair]; Recombinational DNA repair protein (RecF pathway) [DNA replication, recombination, and repair].
Q#598 - >F061-4_0598	specific	224102	1	336	5.91357e-113	330.779	COG1181	DdlA	-	cl34164	D-alanine-D-alanine ligase and related ATP-grasp enzymes [Cell wall/membrane/envelope biogenesis, General function prediction only]; D-alanine-D-alanine ligase and related ATP-grasp enzymes [Cell envelope biogenesis, outer membrane].
Q#599 - >F061-4_0599	specific	223841	1	452	8.89075e-161	461.771	COG0770	MurF	-	cl34039	UDP-N-acetylmuramyl pentapeptide synthase [Cell wall/membrane/envelope biogenesis]; UDP-N-acetylmuramyl pentapeptide synthase [Cell envelope biogenesis, outer membrane].
Q#600 - >F061-4_0600	specific	226593	1	520	0	883.512	COG4108	PrfC	-	cl34716	Peptide chain release factor RF-3 [Translation, ribosomal structure and biogenesis]; Peptide chain release factor RF-3 [Translation, ribosomal structure and biogenesis].
Q#601 - >F061-4_0601	superfamily	227268	290	1721	2.96634e-178	595.285	cl34840	COG4932 superfamily	-	-	Uncharacterized surface anchored protein [Function unknown]; Predicted outer membrane protein [Cell envelope biogenesis, outer membrane].
Q#601 - >F061-4_0601	superfamily	227268	4060	4211	0.00140947	44.8343	cl34840	COG4932 superfamily	NC	-	Uncharacterized surface anchored protein [Function unknown]; Predicted outer membrane protein [Cell envelope biogenesis, outer membrane].
Q#602 - >F061-4_0602	specific	225818	5	244	4.68685e-28	107.061	COG3279	LytT	-	cl04498	DNA-binding response regulator, LytR/AlgR family [Transcription, Signal transduction mechanisms]; Response regulator of the LytR/AlgR family [Transcription / Signal transduction mechanisms].
Q#603 - >F061-4_0603	superfamily	225519	103	414	9.62628e-13	69.4017	cl34529	YesM superfamily	N	-	Sensor histidine kinase YesM [Signal transduction mechanisms]; Predicted signal transduction protein with a C-terminal ATPase domain [Signal transduction mechanisms].
Q#605 - >F061-4_0605	specific	223587	1	441	2.6323e-169	488.531	COG0513	SrmB	-	cl33924	Superfamily II DNA and RNA helicase [Replication, recombination and repair]; Superfamily II DNA and RNA helicases [DNA replication, recombination, and repair / Transcription / Translation, ribosomal structure and biogenesis].
Q#606 - >F061-4_0606	superfamily	223864	217	411	1.52137e-11	65.4308	cl34043	CtpA superfamily	N	-	C-terminal processing protease CtpA/Prc, contains a PDZ domain [Posttranslational modification, protein turnover, chaperones]; Periplasmic protease [Cell envelope biogenesis, outer membrane].
Q#608 - >F061-4_0608	superfamily	224360	40	154	9.69683e-07	46.9862	cl30762	Idi superfamily	N	-	Isopentenyldiphosphate isomerase [Lipid transport and metabolism]; Isopentenyldiphosphate isomerase [Lipid metabolism].
Q#609 - >F061-4_0609	superfamily	223528	1	149	3.29528e-10	58.415	cl33882	WcaG superfamily	C	-	Nucleoside-diphosphate-sugar epimerase [Cell wall/membrane/envelope biogenesis]; Nucleoside-diphosphate-sugar epimerases [Cell envelope biogenesis, outer membrane / Carbohydrate transport and metabolism].
Q#611 - >F061-4_0611	specific	224805	1	314	5.30043e-87	263.017	COG1893	PanE	-	cl34374	Ketopantoate reductase [Coenzyme transport and metabolism]; Ketopantoate reductase [Coenzyme metabolism].
Q#612 - >F061-4_0612	superfamily	223532	1	166	4.7184e-08	49.9951	cl33885	RimI superfamily	-	-	Ribosomal protein S18 acetylase RimI and related acetyltransferases [Translation, ribosomal structure and biogenesis]; Acetyltransferases [General function prediction only].
Q#613 - >F061-4_0613	specific	224254	9	155	2.15936e-22	88.7626	COG1335	PncA	-	cl00220	Nicotinamidase-related amidase [Coenzyme transport and metabolism, General function prediction only]; Amidases related to nicotinamidase [Secondary metabolites biosynthesis, transport, and catabolism].
Q#614 - >F061-4_0614	superfamily	417478	36	108	0.000624837	36.9144	cl14632	VOC superfamily	N	-	vicinal oxygen chelate (VOC) family; The vicinal oxygen chelate (VOC) superfamily is composed of structurally related proteins with paired beta.alpha.beta.beta.beta motifs that provide a metal coordination environment with two or three open or readily accessible coordination sites to promote direct electrophilic participation of the metal ion in catalysis. VOC is found in a variety of structurall…
Q#615 - >F061-4_0615	specific	223621	1	331	4.89863e-127	366.907	COG0547	TrpD	-	cl33941	Anthranilate phosphoribosyltransferase [Amino acid transport and metabolism]; Anthranilate phosphoribosyltransferase [Amino acid transport and metabolism].
Q#616 - >F061-4_0616	superfamily	224639	2	100	6.14188e-21	79.9984	cl34344	YhcF superfamily	-	-	DNA-binding transcriptional regulator YhcF, GntR family [Transcription]; Predicted transcriptional regulators [Transcription].
Q#617 - >F061-4_0617	specific	224054	1	283	1.72308e-69	216.79	COG1131	CcmA	-	cl34128	ABC-type multidrug transport system, ATPase component [Defense mechanisms]; ABC-type multidrug transport system, ATPase component [Defense mechanisms].
Q#625 - >F061-4_0625	specific	223914	67	390	1.03334e-14	74.7461	COG0845	AcrA	-	cl34052	Multidrug efflux pump subunit AcrA (membrane-fusion protein) [Cell wall/membrane/envelope biogenesis, Defense mechanisms]; Membrane-fusion protein [Cell envelope biogenesis, outer membrane].
Q#626 - >F061-4_0626	specific	224059	1	223	1.89739e-109	313.677	COG1136	LolD	-	cl38936	ABC-type lipoprotein export system, ATPase component [Cell wall/membrane/envelope biogenesis]; ABC-type antimicrobial peptide transport system, ATPase component [Defense mechanisms].
Q#627 - >F061-4_0627	specific	223650	18	399	4.54308e-27	111.36	COG0577	SalY	-	cl33958	ABC-type antimicrobial peptide transport system, permease component [Defense mechanisms]; ABC-type antimicrobial peptide transport system, permease component [Defense mechanisms].
Q#629 - >F061-4_0629	specific	223225	9	450	2.81985e-178	506.493	COG0147	TrpE	-	cl39098	Anthranilate/para-aminobenzoate synthases component I [Amino acid transport and metabolism, Coenzyme transport and metabolism]; Anthranilate/para-aminobenzoate synthases component I [Amino acid transport and metabolism / Coenzyme metabolism].
Q#630 - >F061-4_0630	specific	223586	1	189	7.62872e-97	278.666	COG0512	PabA	-	cl33923	Anthranilate/para-aminobenzoate synthase component II [Amino acid transport and metabolism, Coenzyme transport and metabolism]; Anthranilate/para-aminobenzoate synthases component II [Amino acid transport and metabolism / Coenzyme metabolism].
Q#631 - >F061-4_0631	specific	223621	6	340	6.56998e-147	417.368	COG0547	TrpD	-	cl33941	Anthranilate phosphoribosyltransferase [Amino acid transport and metabolism]; Anthranilate phosphoribosyltransferase [Amino acid transport and metabolism].
Q#632 - >F061-4_0632	specific	223212	4	249	7.50903e-105	304.129	COG0134	TrpC	-	cl21457	Indole-3-glycerol phosphate synthase [Amino acid transport and metabolism]; Indole-3-glycerol phosphate synthase [Amino acid transport and metabolism].
Q#633 - >F061-4_0633	specific	223213	1	195	3.49641e-69	209.422	COG0135	TrpF	-	cl21457	Phosphoribosylanthranilate isomerase [Amino acid transport and metabolism]; Phosphoribosylanthranilate isomerase [Amino acid transport and metabolism].
Q#634 - >F061-4_0634	specific	223211	4	399	0	777.92	COG0133	TrpB	-	cl00342	Tryptophan synthase beta chain [Amino acid transport and metabolism]; Tryptophan synthase beta chain [Amino acid transport and metabolism].
Q#635 - >F061-4_0635	specific	223237	1	249	1.80561e-88	262.925	COG0159	TrpA	-	cl21457	Tryptophan synthase alpha chain [Amino acid transport and metabolism]; Tryptophan synthase alpha chain [Amino acid transport and metabolism].
Q#636 - >F061-4_0636	superfamily	223532	1	138	1.42392e-08	50.7654	cl33885	RimI superfamily	-	-	Ribosomal protein S18 acetylase RimI and related acetyltransferases [Translation, ribosomal structure and biogenesis]; Acetyltransferases [General function prediction only].
Q#637 - >F061-4_0637	specific	223412	2	114	6.87507e-60	179.333	COG0335	RplS	-	cl00406	Ribosomal protein L19 [Translation, ribosomal structure and biogenesis]; Ribosomal protein L19 [Translation, ribosomal structure and biogenesis].
Q#639 - >F061-4_0639	superfamily	357616	32	144	2.93281e-08	56.0621	cl30740	COG2810 superfamily	C	-	Predicted type IV restriction endonuclease [Defense mechanisms]; Predicted type IV restriction endonuclease [Defense mechanisms].
Q#639 - >F061-4_0639	superfamily	223363	237	603	2.26356e-06	51.2633	cl33828	HsdM superfamily	C	-	Type I restriction-modification system, DNA methylase subunit [Defense mechanisms]; Type I restriction-modification system methyltransferase subunit [Defense mechanisms].
Q#640 - >F061-4_0640	superfamily	418430	23	178	4.66031e-09	57.2557	cl17173	AdoMet_MTases superfamily	C	-	S-adenosylmethionine-dependent methyltransferases (SAM or AdoMet-MTase), class I; AdoMet-MTases are enzymes that use S-adenosyl-L-methionine (SAM or AdoMet) as a substrate for methyltransfer, creating the product S-adenosyl-L-homocysteine (AdoHcy). There are at least five structurally distinct families of AdoMet-MTases, class I being the largest and most diverse. Within this class enzymes can be …
Q#643 - >F061-4_0643	specific	224393	1	65	6.59705e-21	76.8728	COG1476	XRE	-	cl22854	DNA-binding transcriptional regulator, XRE-family HTH domain [Transcription]; Predicted transcriptional regulators [Transcription].
Q#648 - >F061-4_0648	specific	224870	1	127	9.33249e-35	117.418	COG1959	IscR	-	cl21459	DNA-binding transcriptional regulator, IscR family [Transcription]; Predicted transcriptional regulator [Transcription].
Q#649 - >F061-4_0649	specific	223608	14	440	2.37272e-59	200.914	COG0534	NorM	-	cl09326	Na+-driven multidrug efflux pump [Defense mechanisms]; Na+-driven multidrug efflux pump [Defense mechanisms].
Q#650 - >F061-4_0650	specific	223443	134	475	7.27235e-70	233.344	COG0366	AmyA	C	cl38930	Glycosidase [Carbohydrate transport and metabolism]; Glycosidases [Carbohydrate transport and metabolism].
Q#651 - >F061-4_0651	specific	223816	6	227	1.79395e-80	240.277	COG0745	OmpR	-	cl34028	DNA-binding response regulator, OmpR family, contains REC and winged-helix (wHTH) domain [Signal transduction mechanisms, Transcription]; Response regulators consisting of a CheY-like receiver domain and a winged-helix DNA-binding domain [Signal transduction mechanisms / Transcription].
Q#652 - >F061-4_0652	specific	224054	1	301	1.32523e-80	245.68	COG1131	CcmA	-	cl34128	ABC-type multidrug transport system, ATPase component [Defense mechanisms]; ABC-type multidrug transport system, ATPase component [Defense mechanisms].
Q#656 - >F061-4_0656	specific	223715	33	303	9.28102e-36	131.415	COG0642	BaeS	-	cl33988	Signal transduction histidine kinase [Signal transduction mechanisms]; Signal transduction histidine kinase [Signal transduction mechanisms].
Q#658 - >F061-4_0658	superfamily	413050	14	81	7.70525e-09	48.0063	cl01759	YiaAB superfamily	-	-	yiaA/B two helix domain; This domain consists of two transmembrane helices and a conserved linking section.
Q#659 - >F061-4_0659	specific	223508	4	184	9.29607e-29	105.164	COG0431	SsuE	-	cl00438	NAD(P)H-dependent FMN reductase [Energy production and conversion]; Predicted flavoprotein [General function prediction only].
Q#660 - >F061-4_0660	specific	224759	34	128	2.78063e-12	59.5319	COG1846	MarR	-	cl21459	DNA-binding transcriptional regulator, MarR family [Transcription]; Transcriptional regulators [Transcription].
Q#661 - >F061-4_0661	superfamily	418433	1	154	0.000126997	40.1424	cl17190	NK superfamily	-	-	Nucleoside/nucleotide kinase (NK) is a protein superfamily consisting of multiple families of enzymes that share structural similarity and are functionally related to the catalysis of the reversible phosphate group transfer from nucleoside triphosphates to nucleosides/nucleotides, nucleoside monophosphates, or sugars. Members of this family play a wide variety of essential roles in nucleotide met…
Q#662 - >F061-4_0662	superfamily	412715	2	256	8.88928e-67	207.245	cl01051	Antibiotic_NAT superfamily	-	-	Aminoglycoside 3-N-acetyltransferase; This family consists of bacterial aminoglycoside 3-N-acetyltransferases EC:2.3.1.81, these catalyze the reaction: Acetyl-Co + a 2-deoxystreptamine antibiotic <=> CoA + N3'-acetyl-2-deoxystreptamine antibiotic. The enzyme can use a range of antibiotics with 2-deoxystreptamine rings as acceptor for its acetyltransferase activity, this inactivates and confers re…
Q#663 - >F061-4_0663	specific	223729	1	273	3.80311e-125	357.721	COG0656	ARA1	-	cl00470	Aldo/keto reductase, related to diketogulonate reductase [Secondary metabolites biosynthesis, transport and catabolism]; Aldo/keto reductases, related to diketogulonate reductase [General function prediction only].
Q#664 - >F061-4_0664	specific	225042	16	154	1.9088e-67	202.245	COG2131	ComEB	-	cl00269	Deoxycytidylate deaminase [Nucleotide transport and metabolism]; Deoxycytidylate deaminase [Nucleotide transport and metabolism].
Q#665 - >F061-4_0665	specific	225343	3	475	0	649.311	COG2723	BglB	-	cl40694	Beta-glucosidase/6-phospho-beta-glucosidase/beta-galactosidase [Carbohydrate transport and metabolism]; Beta-glucosidase/6-phospho-beta-glucosidase/beta-galactosidase [Carbohydrate transport and metabolism].
Q#666 - >F061-4_0666	specific	223700	40	261	1.17588e-43	150.287	COG0627	FrmB	-	cl33985	S-formylglutathione hydrolase FrmB [Defense mechanisms]; Predicted esterase [General function prediction only].
Q#667 - >F061-4_0667	specific	224103	1	203	7.79191e-84	246.78	COG1182	AzoR	-	cl00438	FMN-dependent NADH-azoreductase [Energy production and conversion]; Acyl carrier protein phosphodiesterase [Lipid metabolism].
Q#671 - >F061-4_0671	specific	224584	34	178	1.68284e-17	79.2218	COG1670	RimL	-	cl34333	Protein N-acetyltransferase, RimJ/RimL family [Translation, ribosomal structure and biogenesis, Posttranslational modification, protein turnover, chaperones]; Acetyltransferases, including N-acetylases of ribosomal proteins [Translation, ribosomal structure and biogenesis].
Q#671 - >F061-4_0671	superfamily	223532	186	332	1.24348e-08	53.847	cl33885	RimI superfamily	-	-	Ribosomal protein S18 acetylase RimI and related acetyltransferases [Translation, ribosomal structure and biogenesis]; Acetyltransferases [General function prediction only].
Q#672 - >F061-4_0672	superfamily	223532	12	162	1.95737e-07	48.0691	cl33885	RimI superfamily	-	-	Ribosomal protein S18 acetylase RimI and related acetyltransferases [Translation, ribosomal structure and biogenesis]; Acetyltransferases [General function prediction only].
Q#674 - >F061-4_0674	superfamily	225484	124	203	0.000142099	41.2509	cl34522	COG2932 superfamily	N	-	Phage repressor protein C, contains Cro/C1-type HTH and peptidase s24 domains [Mobilome: prophages, transposons]; Predicted transcriptional regulator [Transcription].
Q#676 - >F061-4_0676	superfamily	412672	10	429	6.17136e-62	207.718	cl00954	GCS2 superfamily	-	-	Glutamate-cysteine ligase family 2(GCS2); Also known as gamma-glutamylcysteine synthetase and gamma-ECS (EC:6.3.2.2). This enzyme catalyzes the first and rate limiting step in de novo glutathione biosynthesis. Members of this family are found in archaea, bacteria and plants. May and Leaver discuss the possible evolutionary origins of glutamate-cysteine ligase enzymes in different organisms and su…
Q#677 - >F061-4_0677	superfamily	418686	64	327	5.26714e-17	82.7089	cl19860	DUF2252 superfamily	C	-	Uncharacterized protein conserved in bacteria (DUF2252); This domain, found in various hypothetical bacterial proteins, has no known function.
Q#678 - >F061-4_0678	superfamily	223924	9	693	2.33069e-145	440.562	cl34056	Ppk superfamily	-	-	Polyphosphate kinase [Inorganic ion transport and metabolism]; Polyphosphate kinase [Inorganic ion transport and metabolism].
Q#679 - >F061-4_0679	specific	224489	26	207	9.58662e-29	106.315	COG1573	Udg4	-	cl00483	Uracil-DNA glycosylase [Replication, recombination and repair]; Uracil-DNA glycosylase [DNA replication, recombination, and repair].
Q#681 - >F061-4_0681	specific	224185	78	202	4.86339e-05	42.596	COG1266	YdiL	N	cl29138	Membrane protease YdiL, CAAX protease family [Posttranslational modification, protein turnover, chaperones]; Predicted metal-dependent membrane protease [General function prediction only].
Q#682 - >F061-4_0682	specific	223307	6	143	1.04875e-83	241.759	COG0229	MsrB	-	cl15841	Peptide methionine sulfoxide reductase MsrB [Posttranslational modification, protein turnover, chaperones]; Conserved domain frequently associated with peptide methionine sulfoxide reductase [Posttranslational modification, protein turnover, chaperones].
Q#683 - >F061-4_0683	specific	224055	1	568	1.61931e-160	469.987	COG1132	MdlB	-	cl34129	ABC-type multidrug transport system, ATPase and permease component [Defense mechanisms]; ABC-type multidrug transport system, ATPase and permease components [Defense mechanisms].
Q#684 - >F061-4_0684	specific	224055	13	583	1.10001e-175	509.278	COG1132	MdlB	-	cl34129	ABC-type multidrug transport system, ATPase and permease component [Defense mechanisms]; ABC-type multidrug transport system, ATPase and permease components [Defense mechanisms].
Q#685 - >F061-4_0685	specific	223483	1	188	2.45704e-56	176.907	COG0406	PhoE	-	cl11399	Broad specificity phosphatase PhoE [Carbohydrate transport and metabolism]; Broad specificity phosphatase PhoE and related phosphatases [General function prediction only].
Q#686 - >F061-4_0686	specific	223443	22	470	3.08561e-15	78.1087	COG0366	AmyA	-	cl38930	Glycosidase [Carbohydrate transport and metabolism]; Glycosidases [Carbohydrate transport and metabolism].
Q#687 - >F061-4_0687	superfamily	223532	75	129	6.69312e-05	40.7503	cl33885	RimI superfamily	N	-	Ribosomal protein S18 acetylase RimI and related acetyltransferases [Translation, ribosomal structure and biogenesis]; Acetyltransferases [General function prediction only].
Q#688 - >F061-4_0688	specific	224759	24	133	1.00017e-11	57.9912	COG1846	MarR	-	cl21459	DNA-binding transcriptional regulator, MarR family [Transcription]; Transcriptional regulators [Transcription].
Q#689 - >F061-4_0689	superfamily	225064	2	141	5.41557e-36	121.283	cl28579	ElaA superfamily	-	-	Predicted N-acyltransferase, GNAT family [General function prediction only]; Predicted acyltransferase [General function prediction only].
Q#692 - >F061-4_0692	superfamily	223532	63	141	0.000522007	38.4391	cl33885	RimI superfamily	N	-	Ribosomal protein S18 acetylase RimI and related acetyltransferases [Translation, ribosomal structure and biogenesis]; Acetyltransferases [General function prediction only].
Q#693 - >F061-4_0693	specific	224168	1	161	9.29447e-47	149.775	COG1247	YncA	-	cl17182	L-amino acid N-acyltransferase YncA [Amino acid transport and metabolism]; Sortase and related acyltransferases [Cell envelope biogenesis, outer membrane].
Q#694 - >F061-4_0694	superfamily	223532	1	136	2.03691e-08	50.3802	cl33885	RimI superfamily	-	-	Ribosomal protein S18 acetylase RimI and related acetyltransferases [Translation, ribosomal structure and biogenesis]; Acetyltransferases [General function prediction only].
Q#695 - >F061-4_0695	specific	224228	1	185	1.21798e-08	52.6333	COG1309	AcrR	-	cl27691	DNA-binding transcriptional regulator, AcrR family [Transcription]; Transcriptional regulator [Transcription].
Q#696 - >F061-4_0696	superfamily	421695	19	398	6.4637e-09	57.6236	cl28910	MFS superfamily	-	-	Major Facilitator Superfamily; The Major Facilitator Superfamily (MFS) is a large and diverse group of secondary transporters that includes uniporters, symporters, and antiporters. MFS proteins facilitate the transport across cytoplasmic or internal membranes of a variety of substrates including ions, sugar phosphates, drugs, neurotransmitters, nucleosides, amino acids, and peptides. They do so u…
Q#698 - >F061-4_0698	superfamily	224440	83	673	1.24393e-148	448.716	cl34294	PulA superfamily	-	-	Pullulanase/glycogen debranching enzyme [Carbohydrate transport and metabolism]; Type II secretory pathway, pullulanase PulA and related glycosidases [Carbohydrate transport and metabolism].
Q#709 - >F061-4_0709	specific	224128	1	455	0	695.081	COG1207	GlmU	-	cl34182	Bifunctional protein GlmU, N-acetylglucosamine-1-phosphate-uridyltransferase/glucosamine-1-phosphate-acetyltransferase [Cell wall/membrane/envelope biogenesis]; N-acetylglucosamine-1-phosphate uridyltransferase (contains nucleotidyltransferase and I-patch acetyltransferase domains) [Cell envelope biogenesis, outer membrane].
Q#710 - >F061-4_0710	specific	223568	45	186	0.00487389	35.9798	COG0494	MutT	-	cl00447	8-oxo-dGTP pyrophosphatase MutT and related house-cleaning NTP pyrophosphohydrolases, NUDIX family [Defense mechanisms]; NTP pyrophosphohydrolases including oxidative damage repair enzymes [DNA replication, recombination, and repair / General function prediction only].
Q#712 - >F061-4_0712	specific	223846	1	226	4.30941e-73	221.448	COG0775	Pfs	-	cl00303	Nucleoside phosphorylase [Nucleotide transport and metabolism]; Nucleoside phosphorylase [Nucleotide transport and metabolism].
Q#713 - >F061-4_0713	specific	224405	4	439	1.03585e-148	430.569	COG1488	PncB	-	cl21457	Nicotinic acid phosphoribosyltransferase [Coenzyme transport and metabolism]; Nicotinic acid phosphoribosyltransferase [Coenzyme metabolism].
Q#714 - >F061-4_0714	specific	223249	16	274	5.79444e-107	310.728	COG0171	NadE	-	cl00292	NH3-dependent NAD+ synthetase [Coenzyme transport and metabolism]; NAD synthase [Coenzyme metabolism].
Q#715 - >F061-4_0715	specific	223985	4	191	2.16631e-72	217.155	COG1057	NadD	-	cl00015	Nicotinic acid mononucleotide adenylyltransferase [Coenzyme transport and metabolism]; Nicotinic acid mononucleotide adenylyltransferase [Coenzyme metabolism].
Q#716 - >F061-4_0716	specific	226107	1	440	0	748.931	COG3579	PepC	-	cl23744	Aminopeptidase C [Amino acid transport and metabolism]; Aminopeptidase C [Amino acid transport and metabolism].
Q#717 - >F061-4_0717	superfamily	224128	23	85	0.004786	39.4709	cl34182	GlmU superfamily	NC	-	Bifunctional protein GlmU, N-acetylglucosamine-1-phosphate-uridyltransferase/glucosamine-1-phosphate-acetyltransferase [Cell wall/membrane/envelope biogenesis]; N-acetylglucosamine-1-phosphate uridyltransferase (contains nucleotidyltransferase and I-patch acetyltransferase domains) [Cell envelope biogenesis, outer membrane].
Q#718 - >F061-4_0718	specific	223608	5	435	1.59712e-79	252.916	COG0534	NorM	-	cl09326	Na+-driven multidrug efflux pump [Defense mechanisms]; Na+-driven multidrug efflux pump [Defense mechanisms].
Q#720 - >F061-4_0720	specific	223350	1	657	0	967.819	COG0272	Lig	-	cl33823	NAD-dependent DNA ligase [Replication, recombination and repair]; NAD-dependent DNA ligase (contains BRCT domain type II) [DNA replication, recombination, and repair].
Q#721 - >F061-4_0721	specific	224513	1	298	4.34071e-103	304.625	COG1597	LCB5	-	cl34315	Diacylglycerol kinase family enzyme [Lipid transport and metabolism, General function prediction only]; Sphingosine kinase and enzymes related to eukaryotic diacylglycerol kinase [Lipid metabolism / General function prediction only].
Q#723 - >F061-4_0723	specific	225224	3	403	6.84546e-103	310.873	COG2348	FmhB	-	cl17182	Lipid II:glycine glycyltransferase (Peptidoglycan interpeptide bridge formation enzyme) [Cell wall/membrane/envelope biogenesis]; Peptidoglycan interpeptide bridge formation enzyme [Cell wall/membrane/envelope biogenesis].
Q#724 - >F061-4_0724	specific	224228	1	69	0.000104715	41.4626	COG1309	AcrR	C	cl27691	DNA-binding transcriptional regulator, AcrR family [Transcription]; Transcriptional regulator [Transcription].
Q#725 - >F061-4_0725	specific	223635	1	269	9.14036e-80	241.547	COG0561	Cof	-	cl21460	Hydroxymethylpyrimidine pyrophosphatase and other HAD family phosphatases [Coenzyme transport and metabolism, General function prediction only]; Predicted hydrolases of the HAD superfamily [General function prediction only].
Q#726 - >F061-4_0726	specific	224004	6	417	5.01222e-156	447.604	COG1078	YdhJ	-	cl34094	HD superfamily phosphohydrolase [General function prediction only]; HD superfamily phosphohydrolases [General function prediction only].
Q#727 - >F061-4_0727	specific	223997	10	319	3.25969e-111	326.907	COG1071	AcoA	-	cl01629	TPP-dependent pyruvate or acetoin dehydrogenase subunit alpha [Energy production and conversion]; Pyruvate/2-oxoglutarate dehydrogenase complex, dehydrogenase (E1) component, eukaryotic type, alpha subunit [Energy production and conversion].
Q#728 - >F061-4_0728	superfamily	223101	5	319	1.70432e-129	371.868	cl33745	AcoB superfamily	-	-	Pyruvate/2-oxoglutarate/acetoin dehydrogenase complex, dehydrogenase (E1) component [Energy production and conversion]; Pyruvate/2-oxoglutarate dehydrogenase complex, dehydrogenase (E1) component, eukaryotic type, beta subunit [Energy production and conversion].
Q#729 - >F061-4_0729	superfamily	413102	3	120	5.93652e-07	45.1431	cl01870	DUF1934 superfamily	-	-	Domain of unknown function (DUF1934); Members of this family are found in a set of hypothetical bacterial proteins. Their precise function has not, as yet, been defined.
Q#730 - >F061-4_0730	specific	223339	2	103	9.26167e-45	140.048	COG0261	RplU	-	cl00382	Ribosomal protein L21 [Translation, ribosomal structure and biogenesis]; Ribosomal protein L21 [Translation, ribosomal structure and biogenesis].
Q#731 - >F061-4_0731	specific	225423	1	105	2.99994e-29	100.896	COG2868	YsxB	-	cl01080	Uncharacterized conserved protein YsxB, DUF464 family [Function unknown]; Predicted ribosomal protein [Translation, ribosomal structure and biogenesis].
Q#732 - >F061-4_0732	specific	223289	9	95	1.32165e-47	146.189	COG0211	RpmA	-	cl00359	Ribosomal protein L27 [Translation, ribosomal structure and biogenesis]; Ribosomal protein L27 [Translation, ribosomal structure and biogenesis].
Q#734 - >F061-4_0734	superfamily	382447	1	118	9.85202e-44	138.633	cl01246	DUF488 superfamily	-	-	Protein of unknown function, DUF488; This family includes several proteins of uncharacterized function.
Q#735 - >F061-4_0735	superfamily	223532	133	210	1.39556e-05	43.8319	cl33885	RimI superfamily	N	-	Ribosomal protein S18 acetylase RimI and related acetyltransferases [Translation, ribosomal structure and biogenesis]; Acetyltransferases [General function prediction only].
Q#736 - >F061-4_0736	specific	223214	5	345	8.6016e-155	438.199	COG0136	Asd	-	cl33773	Aspartate-semialdehyde dehydrogenase [Amino acid transport and metabolism]; Aspartate-semialdehyde dehydrogenase [Amino acid transport and metabolism].
Q#737 - >F061-4_0737	specific	223406	11	288	6.64443e-111	322.651	COG0329	DapA	-	cl21457	Dihydrodipicolinate synthase/N-acetylneuraminate lyase [Amino acid transport and metabolism, Cell wall/membrane/envelope biogenesis]; Dihydrodipicolinate synthase/N-acetylneuraminate lyase [Amino acid transport and metabolism / Cell envelope biogenesis, outer membrane].
Q#738 - >F061-4_0738	superfamily	412381	20	98	3.17404e-14	65.107	cl00447	Nudix_Hydrolase superfamily	C	-	Nudix hydrolase is a superfamily of enzymes found in all three kingdoms of life, and it catalyzes the hydrolysis of NUcleoside DIphosphates linked to other moieties, X. Enzymes belonging to this superfamily require a divalent cation, such as Mg2+ or Mn2+ for their activity. Members of this family are recognized by a highly conserved 23-residue nudix motif (GX5EX7REUXEEXGU, where U = I, L or V), w…
Q#739 - >F061-4_0739	specific	223668	1	549	0	626.215	COG0595	RnjA	-	cl33967	mRNA degradation ribonuclease J1/J2 [Translation, ribosomal structure and biogenesis]; mRNA degradation ribonucleases J1/J2 (metallo-beta-lactamase superfamily) [Translation, ribosomal structure and biogenesis; Replication, recombination and repair].
Q#740 - >F061-4_0740	specific	224233	22	78	3.25432e-12	56.119	COG1314	SecG	N	cl09123	Preprotein translocase subunit SecG [Intracellular trafficking, secretion, and vesicular transport]; Preprotein translocase subunit SecG [Intracellular trafficking and secretion].
Q#741 - >F061-4_0741	specific	223631	1	714	0	743.056	COG0557	VacB	-	cl39058	Exoribonuclease R [Transcription]; Exoribonuclease R [Transcription].
Q#742 - >F061-4_0742	specific	223763	3	154	9.53829e-81	235.153	COG0691	SmpB	-	cl00482	tmRNA-binding protein [Posttranslational modification, protein turnover, chaperones]; tmRNA-binding protein [Posttranslational modification, protein turnover, chaperones].
Q#743 - >F061-4_0743	superfamily	424355	24	249	2.7762e-11	63.5377	cl40724	PpsA superfamily	N	-	Phosphoenolpyruvate synthase/pyruvate phosphate dikinase [Carbohydrate transport and metabolism]; Phosphoenolpyruvate synthase/pyruvate phosphate dikinase [Carbohydrate transport and metabolism].
Q#745 - >F061-4_0745	superfamily	225928	143	223	0.00455802	37.4363	cl34600	COG3393 superfamily	N	-	Predicted acetyltransferase, GNAT family [General function prediction only]; Predicted acetyltransferase [General function prediction only].
Q#747 - >F061-4_0747	specific	224977	1	305	2.5541e-122	364.262	COG2066	GlsA	-	cl00907	Glutaminase [Amino acid transport and metabolism]; Glutaminase [Amino acid transport and metabolism].
Q#747 - >F061-4_0747	specific	223736	471	611	1.49587e-10	61.3859	COG0664	Crp	C	cl33999	cAMP-binding domain of CRP or a regulatory subunit of cAMP-dependent protein kinases [Signal transduction mechanisms]; cAMP-binding proteins - catabolite gene activator and regulatory subunit of cAMP-dependent protein kinases [Signal transduction mechanisms].
Q#748 - >F061-4_0748	superfamily	414067	40	146	9.08733e-14	65.845	cl04498	LytTR superfamily	N	-	LytTr DNA-binding domain; This domain is found in a variety of bacterial transcriptional regulators. The domain binds to a specific DNA sequence pattern.
Q#753 - >F061-4_0753	specific	223085	1	363	2.09802e-117	345.181	COG0006	PepP	-	cl33737	Xaa-Pro aminopeptidase [Amino acid transport and metabolism]; Xaa-Pro aminopeptidase [Amino acid transport and metabolism].
Q#754 - >F061-4_0754	specific	224525	6	331	5.9261e-107	315.403	COG1609	PurR	-	cl34320	DNA-binding transcriptional regulator, LacI/PurR family [Transcription]; Transcriptional regulators [Transcription].
Q#755 - >F061-4_0755	superfamily	224287	46	625	9.1129e-22	99.8162	cl34240	MdoB superfamily	-	-	Phosphoglycerol transferase MdoB or a related enzyme of AlkP superfamily [Cell wall/membrane/envelope biogenesis]; Phosphoglycerol transferase and related proteins, alkaline phosphatase superfamily [Cell envelope biogenesis, outer membrane].
Q#756 - >F061-4_0756	specific	223816	3	221	6.07819e-75	226.024	COG0745	OmpR	-	cl34028	DNA-binding response regulator, OmpR family, contains REC and winged-helix (wHTH) domain [Signal transduction mechanisms, Transcription]; Response regulators consisting of a CheY-like receiver domain and a winged-helix DNA-binding domain [Signal transduction mechanisms / Transcription].
Q#757 - >F061-4_0757	specific	223715	190	440	1.99957e-49	171.09	COG0642	BaeS	N	cl33988	Signal transduction histidine kinase [Signal transduction mechanisms]; Signal transduction histidine kinase [Signal transduction mechanisms].
Q#758 - >F061-4_0758	specific	224383	1	338	3.08664e-62	201.439	COG1466	HolA	-	cl34275	DNA polymerase III, delta subunit [Replication, recombination and repair]; DNA polymerase III, delta subunit [DNA replication, recombination, and repair].
Q#759 - >F061-4_0759	specific	223904	4	283	1.1707e-33	123.574	COG0834	HisJ	-	cl21456	ABC-type amino acid transport/signal transduction system, periplasmic component/domain [Amino acid transport and metabolism, Signal transduction mechanisms]; ABC-type amino acid transport/signal transduction systems, periplasmic component/domain [Amino acid transport and metabolism / Signal transduction mechanisms].
Q#760 - >F061-4_0760	specific	223678	1	203	2.44331e-113	321.523	COG0605	SodA	-	cl29407	Superoxide dismutase [Inorganic ion transport and metabolism]; Superoxide dismutase [Inorganic ion transport and metabolism].
Q#761 - >F061-4_0761	specific	223587	1	443	3.89985e-134	395.698	COG0513	SrmB	-	cl33924	Superfamily II DNA and RNA helicase [Replication, recombination and repair]; Superfamily II DNA and RNA helicases [DNA replication, recombination, and repair / Transcription / Translation, ribosomal structure and biogenesis].
Q#762 - >F061-4_0762	specific	223904	40	287	3.93133e-31	117.026	COG0834	HisJ	-	cl21456	ABC-type amino acid transport/signal transduction system, periplasmic component/domain [Amino acid transport and metabolism, Signal transduction mechanisms]; ABC-type amino acid transport/signal transduction systems, periplasmic component/domain [Amino acid transport and metabolism / Signal transduction mechanisms].
Q#763 - >F061-4_0763	specific	223836	13	246	1.68732e-58	185.401	COG0765	HisM	-	cl00427	ABC-type amino acid transport system, permease component [Amino acid transport and metabolism]; ABC-type amino acid transport system, permease component [Amino acid transport and metabolism].
Q#764 - >F061-4_0764	specific	224051	1	241	9.22724e-140	391.871	COG1126	GlnQ	-	cl34125	ABC-type polar amino acid transport system, ATPase component [Amino acid transport and metabolism]; ABC-type polar amino acid transport system, ATPase component [Amino acid transport and metabolism].
Q#766 - >F061-4_0766	specific	223566	1	303	2.10669e-130	372.781	COG0492	TrxB	-	cl33909	Thioredoxin reductase [Posttranslational modification, protein turnover, chaperones]; Thioredoxin reductase [Posttranslational modification, protein turnover, chaperones].
Q#767 - >F061-4_0767	specific	224594	26	287	2.08005e-29	115.863	COG1680	AmpC	-	cl21491	CubicO group peptidase, beta-lactamase class C family [Defense mechanisms]; Beta-lactamase class C and other penicillin binding proteins [Defense mechanisms].
Q#768 - >F061-4_0768	specific	223417	83	308	1.0977e-70	218.721	COG0340	BirA2	-	cl14057	Biotin-(acetyl-CoA carboxylase) ligase [Coenzyme transport and metabolism]; Biotin-(acetyl-CoA carboxylase) ligase [Coenzyme metabolism].
Q#768 - >F061-4_0768	specific	224568	1	69	3.88474e-16	71.9698	COG1654	BirA	-	cl21459	Biotin operon repressor [Transcription]; Biotin operon repressor [Transcription].
Q#769 - >F061-4_0769	specific	223270	1	396	0	700.102	COG0192	MetK	-	cl29038	S-adenosylmethionine synthetase [Coenzyme transport and metabolism]; S-adenosylmethionine synthetase [Coenzyme metabolism].
Q#770 - >F061-4_0770	specific	223669	27	297	5.7861e-22	93.1539	COG0596	MhpC	-	cl21494	Pimeloyl-ACP methyl ester carboxylesterase [Coenzyme transport and metabolism, General function prediction only]; Predicted hydrolases or acyltransferases (alpha/beta hydrolase superfamily) [General function prediction only].
Q#772 - >F061-4_0772	specific	223968	1	1141	0	2008.39	COG1038	PycA	-	cl39082	Pyruvate carboxylase [Energy production and conversion]; Pyruvate carboxylase [Energy production and conversion].
Q#773 - >F061-4_0773	specific	224336	305	526	8.96815e-66	212.303	COG1418	RnaY	-	cl28470	HD superfamily phosphodieaserase, includes HD domain of RNase Y [Translation, ribosomal structure and biogenesis, General function prediction only]; Predicted HD superfamily hydrolase [General function prediction only].
Q#773 - >F061-4_0773	superfamily	224019	219	311	5.31509e-06	47.2853	cl34103	Krr1 superfamily	N	-	rRNA processing protein Krr1/Pno1, contains KH domain [Translation, ribosomal structure and biogenesis]; Predicted RNA-binding protein (contains KH domains) [General function prediction only].
Q#773 - >F061-4_0773	superfamily	226809	28	208	1.51903e-05	47.327	cl34756	COG4372 superfamily	NC	-	Uncharacterized conserved protein, contains DUF3084 domain [Function unknown]; Uncharacterized protein conserved in bacteria with the myosin-like domain [Function unknown].
Q#774 - >F061-4_0774	specific	226058	6	236	9.05553e-98	284.62	COG3527	AlsD	-	cl01408	Alpha-acetolactate decarboxylase [Secondary metabolites biosynthesis, transport and catabolism]; Alpha-acetolactate decarboxylase [Secondary metabolites biosynthesis, transport, and catabolism].
Q#775 - >F061-4_0775	specific	223740	11	245	8.68084e-22	92.2909	COG0668	MscS	-	cl39057	Small-conductance mechanosensitive channel [Cell wall/membrane/envelope biogenesis]; Small-conductance mechanosensitive channel [Cell envelope biogenesis, outer membrane].
Q#776 - >F061-4_0776	specific	223193	29	329	3.62059e-83	253.469	COG0115	IlvE	-	cl00224	Branched-chain amino acid aminotransferase/4-amino-4-deoxychorismate lyase [Amino acid transport and metabolism, Coenzyme transport and metabolism]; Branched-chain amino acid aminotransferase/4-amino-4-deoxychorismate lyase [Amino acid transport and metabolism / Coenzyme metabolism].
Q#778 - >F061-4_0778	specific	223753	24	152	0.000295866	39.9809	COG0681	LepB	-	cl10465	Signal peptidase I [Intracellular trafficking, secretion, and vesicular transport]; Signal peptidase I [Intracellular trafficking and secretion].
Q#779 - >F061-4_0779	superfamily	224600	58	368	1.11916e-56	192.971	cl34335	DacC superfamily	C	-	D-alanyl-D-alanine carboxypeptidase [Cell wall/membrane/envelope biogenesis]; D-alanyl-D-alanine carboxypeptidase [Cell envelope biogenesis, outer membrane].
Q#780 - >F061-4_0780	specific	223098	1	388	3.93246e-130	380.084	COG0019	LysA	-	cl00261	Diaminopimelate decarboxylase [Amino acid transport and metabolism]; Diaminopimelate decarboxylase [Amino acid transport and metabolism].
Q#781 - >F061-4_0781	superfamily	420010	1	69	3.4298e-15	63.1656	cl23791	UPF0154 superfamily	-	-	Uncharacterized protein family (UPF0154); This family contains a set of short bacterial proteins of unknown function.
Q#782 - >F061-4_0782	specific	223867	1	263	1.61118e-122	349.575	COG0796	MurI	-	cl00518	Glutamate racemase [Cell wall/membrane/envelope biogenesis]; Glutamate racemase [Cell envelope biogenesis, outer membrane].
Q#783 - >F061-4_0783	specific	223205	138	335	7.59034e-91	269.481	COG0127	RdgB	-	cl00276	Inosine/xanthosine triphosphate pyrophosphatase, all-alpha NTP-PPase family [Nucleotide transport and metabolism]; Xanthosine triphosphate pyrophosphatase [Nucleotide transport and metabolism].
Q#784 - >F061-4_0784	specific	223695	1	162	1.0134e-46	150.198	COG0622	YfcE	-	cl13995	Predicted phosphodiesterase [General function prediction only]; Predicted phosphoesterase [General function prediction only].
Q#785 - >F061-4_0785	specific	223591	22	133	2.18258e-09	52.0885	COG0517	CBS	-	cl33927	CBS domain [Signal transduction mechanisms]; FOG: CBS domain [General function prediction only].
Q#786 - >F061-4_0786	superfamily	412227	1	170	4.59143e-11	61.4508	cl00213	DNA_BRE_C superfamily	C	-	DNA breaking-rejoining enzymes, C-terminal catalytic domain; The DNA breaking-rejoining enzyme superfamily includes type IB topoisomerases and tyrosine based site-specific recombinases (integrases) that share the same fold in their catalytic domain containing conserved active site residues. The best-studied members of this diverse superfamily include Human topoisomerase I, the bacteriophage lambd…
Q#787 - >F061-4_0787	specific	224273	1	246	1.09688e-64	201.39	COG1354	ScpA	-	cl00598	Chromatin segregation and condensation protein Rec8/ScpA/Scc1, kleisin family [Replication, recombination and repair]; Rec8/ScpA/Scc1-like protein (kleisin family) [Replication, recombination, and repair].
Q#788 - >F061-4_0788	specific	224304	1	178	9.82912e-54	169.434	COG1386	ScpB	-	cl00612	Chromosome segregation and condensation protein ScpB [Transcription]; Chromosome segregation and condensation protein B [DNA replication, recombination and repair].
Q#789 - >F061-4_0789	specific	224108	1	238	3.61836e-112	321.884	COG1187	RsuA	-	cl34167	16S rRNA U516 pseudouridylate synthase RsuA and related 23S rRNA U2605, pseudouridylate synthases [Translation, ribosomal structure and biogenesis]; 16S rRNA uridine-516 pseudouridylate synthase and related pseudouridylate synthases [Translation, ribosomal structure and biogenesis].
Q#790 - >F061-4_0790	specific	223807	1	119	1.99079e-40	130.45	COG0736	AcpS	-	cl00500	Phosphopantetheinyl transferase (holo-ACP synthase) [Lipid transport and metabolism]; Phosphopantetheinyl transferase (holo-ACP synthase) [Lipid metabolism].
Q#791 - >F061-4_0791	specific	223858	5	370	8.01706e-136	391.569	COG0787	Alr	-	cl00261	Alanine racemase [Cell wall/membrane/envelope biogenesis]; Alanine racemase [Cell envelope biogenesis, outer membrane].
Q#792 - >F061-4_0792	specific	223268	3	276	4.65878e-152	425.826	COG0190	FolD	-	cl33800	5,10-methylene-tetrahydrofolate dehydrogenase/Methenyl tetrahydrofolate cyclohydrolase [Coenzyme transport and metabolism]; 5,10-methylene-tetrahydrofolate dehydrogenase/Methenyl tetrahydrofolate cyclohydrolase [Coenzyme metabolism].
Q#793 - >F061-4_0793	specific	224486	1	441	0	517.578	COG1570	XseA	-	cl38999	Exonuclease VII, large subunit [Replication, recombination and repair]; Exonuclease VII, large subunit [DNA replication, recombination, and repair].
Q#794 - >F061-4_0794	specific	224636	1	74	8.67165e-14	59.6401	COG1722	XseB	-	cl00750	Exonuclease VII small subunit [Replication, recombination and repair]; Exonuclease VII small subunit [DNA replication, recombination, and repair].
Q#795 - >F061-4_0795	specific	223220	1	254	1.59931e-83	253.835	COG0142	IspA	C	cl00210	Geranylgeranyl pyrophosphate synthase [Coenzyme transport and metabolism]; Geranylgeranyl pyrophosphate synthase [Coenzyme metabolism].
Q#796 - >F061-4_0796	specific	224110	2	248	5.9148e-119	340.381	COG1189	YqxC	-	cl34168	Predicted rRNA methylase YqxC, contains S4 and FtsJ domains [Translation, ribosomal structure and biogenesis]; Predicted rRNA methylase [Translation, ribosomal structure and biogenesis].
Q#797 - >F061-4_0797	superfamily	224355	1	138	2.0473e-39	129.656	cl29386	ArgR superfamily	-	-	Arginine repressor [Transcription]; Arginine repressor [Transcription].
Q#798 - >F061-4_0798	specific	223571	5	553	0	672.773	COG0497	RecN	-	cl33912	DNA repair ATPase RecN [Replication, recombination and repair]; ATPase involved in DNA repair [DNA replication, recombination, and repair].
Q#800 - >F061-4_0800	specific	223352	1	313	2.75643e-173	482.09	COG0275	RmsH	-	cl17173	16S rRNA C1402 N4-methylase RsmH [Translation, ribosomal structure and biogenesis]; Predicted S-adenosylmethionine-dependent methyltransferase involved in cell envelope biogenesis [Cell envelope biogenesis, outer membrane].
Q#801 - >F061-4_0801	superfamily	416267	12	125	2.23401e-12	58.9645	cl11433	DivIC superfamily	-	-	Septum formation initiator; DivIC from B. subtilis is necessary for both vegetative and sporulation septum formation. These proteins are mainly composed of an amino terminal coiled-coil.
Q#802 - >F061-4_0802	specific	223839	26	626	1.93239e-125	386.763	COG0768	FtsI	-	cl34037	Cell division protein FtsI/penicillin-binding protein 2 [Cell cycle control, cell division, chromosome partitioning, Cell wall/membrane/envelope biogenesis]; Cell division protein FtsI/penicillin-binding protein 2 [Cell envelope biogenesis, outer membrane].
Q#802 - >F061-4_0802	superfamily	413465	632	748	0.000321676	43.1702	cl02768	PASTA superfamily	NC	-	PASTA domain. This domain is found at the C-termini of several Penicillin-binding proteins (PBPs) and bacterial serine/threonine kinases. It is a small globular fold consisting of 3 beta-sheets and an alpha-helix. The name PASTA is derived from PBP and Serine/Threonine kinase Associated domain.
Q#803 - >F061-4_0803	specific	223548	1	327	4.21602e-68	215.596	COG0472	Rfe	-	cl10571	UDP-N-acetylmuramyl pentapeptide phosphotransferase/UDP-N-acetylglucosamine-1-phosphate transferase [Cell wall/membrane/envelope biogenesis]; UDP-N-acetylmuramyl pentapeptide phosphotransferase/UDP-N- acetylglucosamine-1-phosphate transferase [Cell envelope biogenesis, outer membrane].
Q#804 - >F061-4_0804	specific	223110	2	302	1.66989e-129	370.713	COG0031	CysK	-	cl00342	Cysteine synthase [Amino acid transport and metabolism]; Cysteine synthase [Amino acid transport and metabolism].
Q#805 - >F061-4_0805	specific	223699	1	379	0	582.24	COG0626	MetC	-	cl18945	Cystathionine beta-lyase/cystathionine gamma-synthase [Amino acid transport and metabolism]; Cystathionine beta-lyases/cystathionine gamma-synthases [Amino acid transport and metabolism].
Q#806 - >F061-4_0806	superfamily	418430	44	144	1.13203e-09	56.1184	cl17173	AdoMet_MTases superfamily	NC	-	S-adenosylmethionine-dependent methyltransferases (SAM or AdoMet-MTase), class I; AdoMet-MTases are enzymes that use S-adenosyl-L-methionine (SAM or AdoMet) as a substrate for methyltransfer, creating the product S-adenosyl-L-homocysteine (AdoHcy). There are at least five structurally distinct families of AdoMet-MTases, class I being the largest and most diverse. Within this class enzymes can be …
Q#807 - >F061-4_0807	specific	223286	5	317	2.32014e-124	359.693	COG0208	NrdF	-	cl00264	Ribonucleotide reductase beta subunit, ferritin-like domain [Nucleotide transport and metabolism]; Ribonucleotide reductase, beta subunit [Nucleotide transport and metabolism].
Q#808 - >F061-4_0808	specific	223287	8	717	0	662.524	COG0209	NrdA	-	cl38938	Ribonucleotide reductase alpha subunit [Nucleotide transport and metabolism]; Ribonucleotide reductase, alpha subunit [Nucleotide transport and metabolism].
Q#809 - >F061-4_0809	superfamily	412378	1	115	5.83137e-40	129.735	cl00438	FMN_red superfamily	-	-	NADPH-dependent FMN reductase; NADPH-dependent FMN reductase.
Q#810 - >F061-4_0810	specific	223767	1	72	3.29997e-14	60.7906	COG0695	GrxC	-	cl00388	Glutaredoxin [Posttranslational modification, protein turnover, chaperones]; Glutaredoxin and related proteins [Posttranslational modification, protein turnover, chaperones].
Q#811 - >F061-4_0811	specific	223421	1	201	2.09826e-54	172.437	COG0344	PlsY	-	cl00410	Phospholipid biosynthesis protein PlsY, probable glycerol-3-phosphate acyltransferase [Lipid transport and metabolism]; Predicted membrane protein [Function unknown].
Q#812 - >F061-4_0812	specific	223265	6	641	0	1051.34	COG0187	GyrB	-	cl40739	DNA gyrase/topoisomerase IV, subunit B [Replication, recombination and repair]; Type IIA topoisomerase (DNA gyrase/topo II, topoisomerase IV), B subunit [DNA replication, recombination, and repair].
Q#813 - >F061-4_0813	superfamily	355704	13	439	5.33756e-58	198.308	cl28089	TrkG superfamily	-	-	Trk-type K+ transport system, membrane component [Inorganic ion transport and metabolism]; Trk-type K+ transport systems, membrane components [Inorganic ion transport and metabolism].
Q#814 - >F061-4_0814	specific	223643	4	217	7.06676e-50	161.666	COG0569	TrkA	-	cl33955	Trk K+ transport system, NAD-binding component [Inorganic ion transport and metabolism]; K+ transport systems, NAD-binding component [Inorganic ion transport and metabolism].
Q#815 - >F061-4_0815	specific	223266	3	808	0	966.353	COG0188	GyrA	-	cl33798	DNA gyrase/topoisomerase IV, subunit A [Replication, recombination and repair]; Type IIA topoisomerase (DNA gyrase/topo II, topoisomerase IV), A subunit [DNA replication, recombination, and repair].
Q#816 - >F061-4_0816	superfamily	417478	1	131	7.07574e-37	122.883	cl14632	VOC superfamily	C	-	vicinal oxygen chelate (VOC) family; The vicinal oxygen chelate (VOC) superfamily is composed of structurally related proteins with paired beta.alpha.beta.beta.beta motifs that provide a metal coordination environment with two or three open or readily accessible coordination sites to promote direct electrophilic participation of the metal ion in catalysis. VOC is found in a variety of structurall…
Q#817 - >F061-4_0817	specific	224390	1	376	6.54997e-150	428.623	COG1473	AbgB	-	cl14876	Metal-dependent amidase/aminoacylase/carboxypeptidase [General function prediction only]; Metal-dependent amidase/aminoacylase/carboxypeptidase [General function prediction only].
Q#818 - >F061-4_0818	specific	223210	3	206	7.40392e-58	182.865	COG0132	BioD	-	cl38936	Dethiobiotin synthetase [Coenzyme transport and metabolism]; Dethiobiotin synthetase [Coenzyme metabolism].
Q#819 - >F061-4_0819	specific	223239	3	444	0	600.303	COG0161	BioA	-	cl18945	Adenosylmethionine-8-amino-7-oxononanoate aminotransferase [Coenzyme transport and metabolism]; Adenosylmethionine-8-amino-7-oxononanoate aminotransferase [Coenzyme metabolism].
Q#821 - >F061-4_0821	superfamily	412483	13	251	2.0346e-67	209.323	cl00625	BioW superfamily	-	-	6-carboxyhexanoate--CoA ligase; This family contains the enzyme 6-carboxyhexanoate--CoA ligase EC:6.2.1.14. This enzyme is involved in the first step of biotin synthesis, where it converts pimelate into pimeloyl-CoA. The enzyme requires magnesium as a cofactor and forms a homodimer.
Q#822 - >F061-4_0822	specific	223234	1	378	5.59617e-163	462.108	COG0156	BioF	-	cl18945	7-keto-8-aminopelargonate synthetase or related enzyme [Coenzyme transport and metabolism]; 7-keto-8-aminopelargonate synthetase and related enzymes [Coenzyme metabolism].
Q#824 - >F061-4_0824	specific	223670	13	156	6.19948e-37	124.645	COG0597	LspA	-	cl00458	Lipoprotein signal peptidase [Cell wall/membrane/envelope biogenesis, Intracellular trafficking, secretion, and vesicular transport]; Lipoprotein signal peptidase [Cell envelope biogenesis, outer membrane / Intracellular trafficking and secretion].
Q#825 - >F061-4_0825	specific	223638	1	285	4.77952e-127	363.554	COG0564	RluA	-	cl33951	Pseudouridylate synthase, 23S rRNA- or tRNA-specific [Translation, ribosomal structure and biogenesis]; Pseudouridylate synthases, 23S RNA-specific [Translation, ribosomal structure and biogenesis].
Q#826 - >F061-4_0826	specific	223526	1	604	0	806.022	COG0449	GlmS	-	cl33881	Glucosamine 6-phosphate synthetase, contains amidotransferase and phosphosugar isomerase domains [Cell wall/membrane/envelope biogenesis]; Glucosamine 6-phosphate synthetase, contains amidotransferase and phosphosugar isomerase domains [Cell envelope biogenesis, outer membrane].
Q#827 - >F061-4_0827	specific	223653	1	227	4.72931e-52	168.955	COG0580	GlpF	-	cl00200	Glycerol uptake facilitator and related aquaporins (Major Intrinsic Protein Family) [Carbohydrate transport and metabolism]; Glycerol uptake facilitator and related permeases (Major Intrinsic Protein Family) [Carbohydrate transport and metabolism].
Q#828 - >F061-4_0828	specific	224976	1	173	1.30044e-88	256.823	COG2065	PyrR	-	cl00309	Pyrimidine operon attenuation protein/uracil phosphoribosyltransferase [Nucleotide transport and metabolism]; Pyrimidine operon attenuation protein/uracil phosphoribosyltransferase [Nucleotide transport and metabolism].
Q#829 - >F061-4_0829	specific	225142	3	417	6.02936e-121	359.236	COG2233	UraA	-	cl23746	Xanthine/uracil permease [Nucleotide transport and metabolism]; Xanthine/uracil permeases [Nucleotide transport and metabolism].
Q#830 - >F061-4_0830	specific	223566	4	321	3.92645e-66	210.226	COG0492	TrxB	-	cl33909	Thioredoxin reductase [Posttranslational modification, protein turnover, chaperones]; Thioredoxin reductase [Posttranslational modification, protein turnover, chaperones].
Q#831 - >F061-4_0831	specific	223614	8	309	2.16771e-146	414.302	COG0540	PyrB	-	cl33937	Aspartate carbamoyltransferase, catalytic chain [Nucleotide transport and metabolism]; Aspartate carbamoyltransferase, catalytic chain [Nucleotide transport and metabolism].
Q#832 - >F061-4_0832	specific	223579	1	357	0	619.591	COG0505	CarA	-	cl33918	Carbamoylphosphate synthase small subunit [Amino acid transport and metabolism, Nucleotide transport and metabolism]; Carbamoylphosphate synthase small subunit [Amino acid transport and metabolism / Nucleotide transport and metabolism].
Q#833 - >F061-4_0833	specific	223534	13	406	0	660.551	COG0458	CarB	-	cl33887	Carbamoylphosphate synthase large subunit [Amino acid transport and metabolism, Nucleotide transport and metabolism]; Carbamoylphosphate synthase large subunit (split gene in MJ) [Amino acid transport and metabolism / Nucleotide transport and metabolism].
Q#833 - >F061-4_0833	specific	223534	557	924	1.34771e-84	279.589	COG0458	CarB	-	cl33887	Carbamoylphosphate synthase large subunit [Amino acid transport and metabolism, Nucleotide transport and metabolism]; Carbamoylphosphate synthase large subunit (split gene in MJ) [Amino acid transport and metabolism / Nucleotide transport and metabolism].
Q#833 - >F061-4_0833	superfamily	223216	945	987	3.91151e-05	47.6305	cl29465	PurH superfamily	C	-	AICAR transformylase/IMP cyclohydrolase PurH [Nucleotide transport and metabolism]; AICAR transformylase/IMP cyclohydrolase PurH (only IMP cyclohydrolase domain in Aful) [Nucleotide transport and metabolism].
Q#834 - >F061-4_0834	specific	223617	7	267	1.85151e-60	191.467	COG0543	Mcr1	-	cl33939	NAD(P)H-flavin reductase [Coenzyme transport and metabolism, Energy production and conversion]; 2-polyprenylphenol hydroxylase and related flavodoxin oxidoreductases [Coenzyme metabolism / Energy production and conversion].
Q#835 - >F061-4_0835	specific	223245	6	305	3.01319e-109	319.919	COG0167	PyrD	-	cl21457	Dihydroorotate dehydrogenase [Nucleotide transport and metabolism]; Dihydroorotate dehydrogenase [Nucleotide transport and metabolism].
Q#836 - >F061-4_0836	specific	223361	2	222	7.16329e-93	272.232	COG0284	PyrF	-	cl21457	Orotidine-5'-phosphate decarboxylase [Nucleotide transport and metabolism]; Orotidine-5'-phosphate decarboxylase [Nucleotide transport and metabolism].
Q#837 - >F061-4_0837	specific	223537	2	205	2.14089e-66	202.87	COG0461	PyrE	-	cl00309	Orotate phosphoribosyltransferase [Nucleotide transport and metabolism]; Orotate phosphoribosyltransferase [Nucleotide transport and metabolism].
Q#838 - >F061-4_0838	specific	223122	4	423	2.17138e-163	466.423	COG0044	AllB	-	cl00281	Dihydroorotase or related cyclic amidohydrolase [Nucleotide transport and metabolism]; Dihydroorotase and related cyclic amidohydrolases [Nucleotide transport and metabolism].
Q#841 - >F061-4_0841	specific	223982	3	308	3.75979e-131	375.461	COG1054	YceA	-	cl00125	Predicted sulfurtransferase [General function prediction only]; Predicted sulfurtransferase [General function prediction only].
Q#842 - >F061-4_0842	specific	224851	301	596	1.88819e-39	146.866	COG1940	NagC	-	cl17037	Sugar kinase of the NBD/HSP70 family, may contain an N-terminal HTH domain [Transcription, Carbohydrate transport and metabolism]; Transcriptional regulator/sugar kinase [Transcription / Carbohydrate transport and metabolism].
Q#842 - >F061-4_0842	specific	223730	35	295	1.25934e-32	127.744	COG0657	Aes	-	cl27028	Acetyl esterase/lipase [Lipid transport and metabolism]; Esterase/lipase [Lipid metabolism].
Q#843 - >F061-4_0843	specific	223443	12	467	5.05534e-26	110.851	COG0366	AmyA	-	cl38930	Glycosidase [Carbohydrate transport and metabolism]; Glycosidases [Carbohydrate transport and metabolism].
Q#845 - >F061-4_0845	specific	223508	3	180	1.90402e-43	142.528	COG0431	SsuE	-	cl00438	NAD(P)H-dependent FMN reductase [Energy production and conversion]; Predicted flavoprotein [General function prediction only].
Q#847 - >F061-4_0847	superfamily	419670	46	187	0.00886795	38.084	cl21460	HAD_like superfamily	N	-	Haloacid Dehalogenase-like Hydrolases; The haloacid dehalogenase (HAD) superfamily includes carbon and phosphorus hydrolases such as 2-haloalkonoate dehalogenase, epoxide hydrolase, phosphoserine phosphatase, phosphomannomutase, phosphoglycolate phosphatase, P-type ATPase, among others. These proteins catalyze nucleophilic substitution reactions at phosphorus or carbon centers, using a conserved …
Q#848 - >F061-4_0848	specific	223362	2	433	2.55581e-147	425.908	COG0285	FolC	-	cl33827	Folylpolyglutamate synthase/Dihydropteroate synthase [Coenzyme transport and metabolism]; Folylpolyglutamate synthase [Coenzyme metabolism].
Q#849 - >F061-4_0849	specific	223999	78	324	1.14984e-17	81.6802	COG1073	FrsA	-	cl27027	Fermentation-respiration switch protein FrsA, has esterase activity, DUF1100 family [Signal transduction mechanisms]; Hydrolases of the alpha/beta superfamily [General function prediction only].
Q#850 - >F061-4_0850	superfamily	419990	9	108	5.0222e-07	44.8314	cl23754	EamA superfamily	-	-	EamA-like transporter family; This family includes many hypothetical membrane proteins of unknown function. Many of the proteins contain two copies of the aligned region. The family used to be known as DUF6. Members of this family usually carry 5+5 transmembrane domains, and this domain attempts to model five of these.
Q#851 - >F061-4_0851	superfamily	419990	9	118	0.00840618	33.2755	cl23754	EamA superfamily	-	-	EamA-like transporter family; This family includes many hypothetical membrane proteins of unknown function. Many of the proteins contain two copies of the aligned region. The family used to be known as DUF6. Members of this family usually carry 5+5 transmembrane domains, and this domain attempts to model five of these.
Q#853 - >F061-4_0853	specific	224221	30	160	8.40421e-30	106.977	COG1302	YloU	-	cl00574	Uncharacterized conserved protein YloU, alkaline shock protein (Asp23) family [Function unknown]; Uncharacterized protein conserved in bacteria [Function unknown].
Q#856 - >F061-4_0856	specific	225411	11	339	8.74877e-74	230.962	COG2855	YeiH	-	cl01075	Uncharacterized membrane protein YadS [Function unknown]; Predicted membrane protein [Function unknown].
Q#857 - >F061-4_0857	superfamily	419889	4	57	0.000771566	35.7735	cl22912	CsbD superfamily	-	-	CsbD-like; CsbD is a bacterial general stress response protein. It's expression is mediated by sigma-B, an alternative sigma factor. The role of CsbD in stress response is unclear.
Q#858 - >F061-4_0858	superfamily	223810	30	183	7.63467e-06	45.5527	cl34026	NlpD superfamily	C	-	Murein DD-endopeptidase MepM and murein hydrolase activator NlpD, contain LysM domain [Cell wall/membrane/envelope biogenesis]; Membrane proteins related to metalloendopeptidases [Cell envelope biogenesis, outer membrane].
Q#861 - >F061-4_0861	specific	223635	3	224	4.12797e-28	107.883	COG0561	Cof	-	cl21460	Hydroxymethylpyrimidine pyrophosphatase and other HAD family phosphatases [Coenzyme transport and metabolism, General function prediction only]; Predicted hydrolases of the HAD superfamily [General function prediction only].
Q#862 - >F061-4_0862	superfamily	418431	1	175	7.4393e-58	193.363	cl17182	NAT_SF superfamily	-	-	N-Acyltransferase superfamily: Various enyzmes that characteristicly catalyze the transfer of an acyl group to a substrate; NAT (N-Acyltransferase) is a large superfamily of enzymes that mostly catalyze the transfer of an acyl group to a substrate and are implicated in a variety of functions, from bacterial antibiotic resistance to circadian rhythms in mammals. Members include GCN5-related N-Acet…
Q#862 - >F061-4_0862	superfamily	418431	178	349	2.18203e-51	176.029	cl17182	NAT_SF superfamily	-	-	N-Acyltransferase superfamily: Various enyzmes that characteristicly catalyze the transfer of an acyl group to a substrate; NAT (N-Acyltransferase) is a large superfamily of enzymes that mostly catalyze the transfer of an acyl group to a substrate and are implicated in a variety of functions, from bacterial antibiotic resistance to circadian rhythms in mammals. Members include GCN5-related N-Acet…
Q#862 - >F061-4_0862	superfamily	418431	352	520	9.68654e-51	174.103	cl17182	NAT_SF superfamily	-	-	N-Acyltransferase superfamily: Various enyzmes that characteristicly catalyze the transfer of an acyl group to a substrate; NAT (N-Acyltransferase) is a large superfamily of enzymes that mostly catalyze the transfer of an acyl group to a substrate and are implicated in a variety of functions, from bacterial antibiotic resistance to circadian rhythms in mammals. Members include GCN5-related N-Acet…
Q#862 - >F061-4_0862	superfamily	418431	523	694	5.79723e-44	155.614	cl17182	NAT_SF superfamily	-	-	N-Acyltransferase superfamily: Various enyzmes that characteristicly catalyze the transfer of an acyl group to a substrate; NAT (N-Acyltransferase) is a large superfamily of enzymes that mostly catalyze the transfer of an acyl group to a substrate and are implicated in a variety of functions, from bacterial antibiotic resistance to circadian rhythms in mammals. Members include GCN5-related N-Acet…
Q#863 - >F061-4_0863	superfamily	418431	1	174	7.35178e-51	167.17	cl17182	NAT_SF superfamily	-	-	N-Acyltransferase superfamily: Various enyzmes that characteristicly catalyze the transfer of an acyl group to a substrate; NAT (N-Acyltransferase) is a large superfamily of enzymes that mostly catalyze the transfer of an acyl group to a substrate and are implicated in a variety of functions, from bacterial antibiotic resistance to circadian rhythms in mammals. Members include GCN5-related N-Acet…
Q#863 - >F061-4_0863	superfamily	418431	180	352	4.08696e-44	149.836	cl17182	NAT_SF superfamily	-	-	N-Acyltransferase superfamily: Various enyzmes that characteristicly catalyze the transfer of an acyl group to a substrate; NAT (N-Acyltransferase) is a large superfamily of enzymes that mostly catalyze the transfer of an acyl group to a substrate and are implicated in a variety of functions, from bacterial antibiotic resistance to circadian rhythms in mammals. Members include GCN5-related N-Acet…
Q#864 - >F061-4_0864	specific	223713	3	96	5.71391e-11	54.8249	COG0640	ArsR	-	cl21459	DNA-binding transcriptional regulator, ArsR family [Transcription]; Predicted transcriptional regulators [Transcription].
Q#865 - >F061-4_0865	superfamily	417480	3	135	8.97531e-12	58.6381	cl14643	SRPBCC superfamily	-	-	START/RHO_alpha_C/PITP/Bet_v1/CoxG/CalC (SRPBCC) ligand-binding domain superfamily; SRPBCC domains have a deep hydrophobic ligand-binding pocket; they bind diverse ligands. Included in this superfamily are the steroidogenic acute regulatory protein (StAR)-related lipid transfer (START) domains of mammalian STARD1-STARD15, and the C-terminal catalytic domains of the alpha oxygenase subunit of Ries…
Q#867 - >F061-4_0867	specific	223550	23	866	0	690.612	COG0474	MgtA	-	cl21460	Magnesium-transporting ATPase (P-type) [Inorganic ion transport and metabolism]; Cation transport ATPase [Inorganic ion transport and metabolism].
Q#868 - >F061-4_0868	superfamily	227779	175	447	3.07718e-22	98.3347	cl35007	YjdB superfamily	-	-	Uncharacterized conserved protein YjdB, contains Ig-like domain [General function prediction only]; Bacterial surface proteins containing Ig-like domains [Cell motility and secretion].
Q#868 - >F061-4_0868	superfamily	225242	477	727	1.15888e-12	69.7714	cl28588	PenP superfamily	N	-	Beta-lactamase class A [Defense mechanisms]; Beta-lactamase class A [Defense mechanisms].
Q#869 - >F061-4_0869	superfamily	418433	1	43	0.000276933	39.5694	cl17190	NK superfamily	C	-	Nucleoside/nucleotide kinase (NK) is a protein superfamily consisting of multiple families of enzymes that share structural similarity and are functionally related to the catalysis of the reversible phosphate group transfer from nucleoside triphosphates to nucleosides/nucleotides, nucleoside monophosphates, or sugars. Members of this family play a wide variety of essential roles in nucleotide met…
Q#873 - >F061-4_0873	superfamily	419728	15	203	1.31537e-29	108.896	cl21552	TPK superfamily	-	-	Thiamine pyrophosphokinase; Thiamine pyrophosphokinase (TPK, EC:2.7.6.2, also spelled thiamin pyrophosphokinase) catalyzes the transfer of a pyrophosphate group from ATP to vitamin B1 (thiamine) to form the coenzyme thiamine pyrophosphate (TPP). TPP is required for central metabolic functions, and thiamine deficiency is associated with potentially fatal human diseases. The structure of thiamine p…
Q#874 - >F061-4_0874	specific	224584	13	166	1.71548e-16	72.6734	COG1670	RimL	-	cl34333	Protein N-acetyltransferase, RimJ/RimL family [Translation, ribosomal structure and biogenesis, Posttranslational modification, protein turnover, chaperones]; Acetyltransferases, including N-acetylases of ribosomal proteins [Translation, ribosomal structure and biogenesis].
Q#875 - >F061-4_0875	specific	224584	7	178	9.74301e-27	100.023	COG1670	RimL	-	cl34333	Protein N-acetyltransferase, RimJ/RimL family [Translation, ribosomal structure and biogenesis, Posttranslational modification, protein turnover, chaperones]; Acetyltransferases, including N-acetylases of ribosomal proteins [Translation, ribosomal structure and biogenesis].
Q#877 - >F061-4_0877	superfamily	421695	1	184	1.43625e-18	87.284	cl28910	MFS superfamily	C	-	Major Facilitator Superfamily; The Major Facilitator Superfamily (MFS) is a large and diverse group of secondary transporters that includes uniporters, symporters, and antiporters. MFS proteins facilitate the transport across cytoplasmic or internal membranes of a variety of substrates including ions, sugar phosphates, drugs, neurotransmitters, nucleosides, amino acids, and peptides. They do so u…
Q#878 - >F061-4_0878	superfamily	419687	2	168	8.12893e-26	97.3139	cl21488	ECF_trnsprt superfamily	-	-	ECF transporter, substrate-specific component; Energy-coupling factor (ECF) transporters consist of a substrate-specific component (known as the S component), and an energy-coupling module. The substrate-binding component is a small integral membrane protein which captures specific substrates and forms an active transporter in the presence of the energy-coupling AT module.
Q#879 - >F061-4_0879	superfamily	418617	5	632	0	879.465	cl19619	FBPase_2 superfamily	-	-	Firmicute fructose-1,6-bisphosphatase; This family consists of several bacterial fructose-1,6-bisphosphatase proteins (EC:3.1.3.11) which seem to be specific to phylum Firmicutes. Fructose-1,6-bisphosphatase (FBPase) is a well known enzyme involved in gluconeogenesis. This family does not seem to be structurally related to pfam00316.
Q#880 - >F061-4_0880	specific	223411	24	449	0	524.496	COG0334	GdhA	-	cl33839	Glutamate dehydrogenase/leucine dehydrogenase [Amino acid transport and metabolism]; Glutamate dehydrogenase/leucine dehydrogenase [Amino acid transport and metabolism].
Q#881 - >F061-4_0881	specific	224995	1	284	6.87073e-111	321.845	COG2084	MmsB	-	cl34402	3-hydroxyisobutyrate dehydrogenase or related beta-hydroxyacid dehydrogenase [Lipid transport and metabolism]; 3-hydroxyisobutyrate dehydrogenase and related beta-hydroxyacid dehydrogenases [Lipid metabolism].
Q#882 - >F061-4_0882	specific	223737	25	347	7.43035e-30	118.078	COG0665	DadA	-	cl40741	Glycine/D-amino acid oxidase (deaminating) [Amino acid transport and metabolism]; Glycine/D-amino acid oxidases (deaminating) [Amino acid transport and metabolism].
Q#885 - >F061-4_0885	specific	223423	1	123	2.24158e-05	40.904	COG0346	GloA	-	cl14632	Catechol 2,3-dioxygenase or other lactoylglutathione lyase family enzyme [Secondary metabolites biosynthesis, transport and catabolism]; Lactoylglutathione lyase and related lyases [Amino acid transport and metabolism].
Q#886 - >F061-4_0886	superfamily	223532	65	127	7.12767e-06	43.4467	cl33885	RimI superfamily	N	-	Ribosomal protein S18 acetylase RimI and related acetyltransferases [Translation, ribosomal structure and biogenesis]; Acetyltransferases [General function prediction only].
Q#890 - >F061-4_0890	superfamily	414067	46	150	5.57068e-12	61.2226	cl04498	LytTR superfamily	N	-	LytTr DNA-binding domain; This domain is found in a variety of bacterial transcriptional regulators. The domain binds to a specific DNA sequence pattern.
Q#891 - >F061-4_0891	specific	223912	7	222	0.00798672	37.2188	COG0842	YadH	-	cl34051	ABC-type multidrug transport system, permease component [Defense mechanisms]; ABC-type multidrug transport system, permease component [Defense mechanisms].
Q#892 - >F061-4_0892	specific	224054	1	291	3.75041e-81	246.835	COG1131	CcmA	-	cl34128	ABC-type multidrug transport system, ATPase component [Defense mechanisms]; ABC-type multidrug transport system, ATPase component [Defense mechanisms].
Q#893 - >F061-4_0893	specific	223611	1	127	2.94344e-27	97.829	COG0537	Hit	-	cl00228	Diadenosine tetraphosphate (Ap4A) hydrolase or other HIT family hydrolase [Nucleotide transport and metabolism, Carbohydrate transport and metabolism, General function prediction only]; Diadenosine tetraphosphate (Ap4A) hydrolase and other HIT family hydrolases [Nucleotide transport and metabolism / Carbohydrate transport and metabolism / General function prediction only].
Q#895 - >F061-4_0895	specific	223119	1	161	2.44873e-87	252.181	COG0041	PurE	-	cl00310	Phosphoribosylcarboxyaminoimidazole (NCAIR) mutase [Nucleotide transport and metabolism]; Phosphoribosylcarboxyaminoimidazole (NCAIR) mutase [Nucleotide transport and metabolism].
Q#896 - >F061-4_0896	specific	223105	9	369	0	518.717	COG0026	PurK	-	cl33746	Phosphoribosylaminoimidazole carboxylase (NCAIR synthetase) [Nucleotide transport and metabolism]; Phosphoribosylaminoimidazole carboxylase (NCAIR synthetase) [Nucleotide transport and metabolism].
Q#898 - >F061-4_0898	specific	223944	14	449	8.18205e-71	231.416	COG1012	AdhE	-	cl11961	Acyl-CoA reductase or other NAD-dependent aldehyde dehydrogenase [Energy production and conversion]; NAD-dependent aldehyde dehydrogenases [Energy production and conversion].
Q#899 - >F061-4_0899	specific	223230	1	233	2.92059e-114	326.852	COG0152	PurC	-	cl00231	Phosphoribosylaminoimidazole-succinocarboxamide synthase [Nucleotide transport and metabolism]; Phosphoribosylaminoimidazolesuccinocarboxamide (SAICAR) synthase [Nucleotide transport and metabolism].
Q#900 - >F061-4_0900	specific	224741	1	81	4.72633e-32	106.166	COG1828	PurS	-	cl00789	Phosphoribosylformylglycinamidine (FGAM) synthase, PurS component [Nucleotide transport and metabolism]; Phosphoribosylformylglycinamidine (FGAM) synthase, PurS component [Nucleotide transport and metabolism].
Q#901 - >F061-4_0901	specific	223125	1	218	2.12998e-125	354.18	COG0047	PurL2	-	cl00020	Phosphoribosylformylglycinamidine (FGAM) synthase, glutamine amidotransferase domain [Nucleotide transport and metabolism]; Phosphoribosylformylglycinamidine (FGAM) synthase, glutamine amidotransferase domain [Nucleotide transport and metabolism].
Q#902 - >F061-4_0902	specific	223124	1	733	0	1009.84	COG0046	PurL1	-	cl33751	Phosphoribosylformylglycinamidine (FGAM) synthase, synthetase domain [Nucleotide transport and metabolism]; Phosphoribosylformylglycinamidine (FGAM) synthase, synthetase domain [Nucleotide transport and metabolism].
Q#903 - >F061-4_0903	specific	223112	8	473	0	742.88	COG0034	PurF	-	cl30420	Glutamine phosphoribosylpyrophosphate amidotransferase [Nucleotide transport and metabolism]; Glutamine phosphoribosylpyrophosphate amidotransferase [Nucleotide transport and metabolism].
Q#904 - >F061-4_0904	specific	223228	1	339	9.67229e-180	501.352	COG0150	PurM	-	cl33778	Phosphoribosylaminoimidazole (AIR) synthetase [Nucleotide transport and metabolism]; Phosphoribosylaminoimidazole (AIR) synthetase [Nucleotide transport and metabolism].
Q#905 - >F061-4_0905	specific	223376	6	191	1.03012e-97	281.392	COG0299	PurN	-	cl00395	Folate-dependent phosphoribosylglycinamide formyltransferase PurN [Nucleotide transport and metabolism]; Folate-dependent phosphoribosylglycinamide formyltransferase PurN [Nucleotide transport and metabolism].
Q#906 - >F061-4_0906	specific	223216	3	514	0	828.815	COG0138	PurH	-	cl29465	AICAR transformylase/IMP cyclohydrolase PurH [Nucleotide transport and metabolism]; AICAR transformylase/IMP cyclohydrolase PurH (only IMP cyclohydrolase domain in Aful) [Nucleotide transport and metabolism].
Q#907 - >F061-4_0907	specific	223229	2	415	0	603.782	COG0151	PurD	-	cl33779	Phosphoribosylamine-glycine ligase [Nucleotide transport and metabolism]; Phosphoribosylamine-glycine ligase [Nucleotide transport and metabolism].
Q#908 - >F061-4_0908	specific	223562	1	507	0	518.729	COG0488	Uup	-	cl33905	ATPase components of ABC transporters with duplicated ATPase domains [General function prediction only]; ATPase components of ABC transporters with duplicated ATPase domains [General function prediction only].
Q#909 - >F061-4_0909	superfamily	419691	38	260	9.34855e-23	94.4574	cl21494	Abhydrolase superfamily	-	-	alpha/beta hydrolases; A functionally diverse superfamily containing proteases, lipases, peroxidases, esterases, epoxide hydrolases and dehalogenases. The catalytic apparatus typically involves three residues (catalytic triad): a serine, a glutamate or aspartate and a histidine, and often the mechanism involves a nucleophilic attack on a carbonyl carbon atom.
Q#910 - >F061-4_0910	specific	224715	28	242	1.52238e-36	129.808	COG1802	GntR	-	cl34361	DNA-binding transcriptional regulator, GntR family [Transcription]; Transcriptional regulators [Transcription].
Q#912 - >F061-4_0912	superfamily	419678	1	436	7.9111e-151	435.198	cl21473	ArsB_NhaD_permease superfamily	-	-	Anion permease ArsB/NhaD. These permeases have been shown to translocate sodium, arsenate, antimonite, sulfate and organic anions across biological membranes in all three kingdoms of life. A typical anion permease contains 8-13 transmembrane helices and can function either independently as a chemiosmotic transporter or as a channel-forming subunit of an ATP-driven anion pump.
Q#913 - >F061-4_0913	specific	223977	2	886	0	1145.91	COG1048	AcnA	-	cl34081	Aconitase A [Energy production and conversion]; Aconitase A [Energy production and conversion].
Q#914 - >F061-4_0914	superfamily	419678	1	436	1.23672e-150	434.427	cl21473	ArsB_NhaD_permease superfamily	-	-	Anion permease ArsB/NhaD. These permeases have been shown to translocate sodium, arsenate, antimonite, sulfate and organic anions across biological membranes in all three kingdoms of life. A typical anion permease contains 8-13 transmembrane helices and can function either independently as a chemiosmotic transporter or as a channel-forming subunit of an ATP-driven anion pump.
Q#915 - >F061-4_0915	superfamily	225307	3	422	1.95479e-40	150.163	cl26300	COG2509 superfamily	-	-	FAD-dependent dehydrogenase [General function prediction only]; Uncharacterized FAD-dependent dehydrogenases [General function prediction only].
Q#916 - >F061-4_0916	superfamily	412705	25	159	6.50039e-13	62.4481	cl01024	Sm_multidrug_ex superfamily	-	-	Putative small multi-drug export protein; This family contains a small number of putative small multi-drug export proteins.
Q#918 - >F061-4_0918	specific	223616	5	863	0	1078.84	COG0542	ClpA	-	cl33938	ATP-dependent Clp protease ATP-binding subunit ClpA [Posttranslational modification, protein turnover, chaperones]; ATP-binding subunits of Clp protease and DnaK/DnaJ chaperones [Posttranslational modification, protein turnover, chaperones].
Q#919 - >F061-4_0919	superfamily	226406	368	431	0.00442481	40.2311	cl28569	COG3889 superfamily	N	-	Predicted periplasmic protein [Function unknown]; Predicted solute binding protein [General function prediction only].
Q#920 - >F061-4_0920	specific	223612	21	420	0	514.121	COG0538	Icd	-	cl00445	Isocitrate dehydrogenase [Energy production and conversion]; Isocitrate dehydrogenases [Energy production and conversion].
Q#921 - >F061-4_0921	specific	225165	1	413	0	628.11	COG2256	RarA	-	cl34445	Replication-associated recombination protein RarA (DNA-dependent ATPase) [Replication, recombination and repair]; ATPase related to the helicase subunit of the Holliday junction resolvase [DNA replication, recombination, and repair].
Q#922 - >F061-4_0922	superfamily	223394	2	128	4.04586e-15	72.2831	cl33835	SpoT superfamily	C	-	(p)ppGpp synthase/hydrolase, HD superfamily [Signal transduction mechanisms, Transcription]; Guanosine polyphosphate pyrophosphohydrolases/synthetases [Signal transduction mechanisms / Transcription].
Q#924 - >F061-4_0924	specific	224034	10	485	9.19437e-76	246.103	COG1109	ManB	-	cl38939	Phosphomannomutase [Carbohydrate transport and metabolism]; Phosphomannomutase [Carbohydrate transport and metabolism].
Q#925 - >F061-4_0925	superfamily	223532	1	138	1.16268e-08	52.3062	cl33885	RimI superfamily	-	-	Ribosomal protein S18 acetylase RimI and related acetyltransferases [Translation, ribosomal structure and biogenesis]; Acetyltransferases [General function prediction only].
Q#926 - >F061-4_0926	superfamily	421695	10	415	3.0484e-20	92.2916	cl28910	MFS superfamily	-	-	Major Facilitator Superfamily; The Major Facilitator Superfamily (MFS) is a large and diverse group of secondary transporters that includes uniporters, symporters, and antiporters. MFS proteins facilitate the transport across cytoplasmic or internal membranes of a variety of substrates including ions, sugar phosphates, drugs, neurotransmitters, nucleosides, amino acids, and peptides. They do so u…
Q#927 - >F061-4_0927	specific	224103	1	203	7.45833e-84	246.78	COG1182	AzoR	-	cl00438	FMN-dependent NADH-azoreductase [Energy production and conversion]; Acyl carrier protein phosphodiesterase [Lipid metabolism].
Q#929 - >F061-4_0929	specific	224759	15	137	1.14679e-16	70.7027	COG1846	MarR	-	cl21459	DNA-binding transcriptional regulator, MarR family [Transcription]; Transcriptional regulators [Transcription].
Q#930 - >F061-4_0930	specific	224619	463	631	2.9548e-48	169.106	COG1705	FlgJ	-	cl29459	Flagellum-specific peptidoglycan hydrolase FlgJ [Cell wall/membrane/envelope biogenesis, Cell motility]; Muramidase (flagellum-specific) [Cell motility and secretion / Intracellular trafficking and secretion].
Q#930 - >F061-4_0930	specific	226451	647	771	1.6876e-31	121.029	COG3942	COG3942	N	cl34697	Surface antigen [Cell wall/membrane/envelope biogenesis]; Surface antigen [General function prediction only].
Q#930 - >F061-4_0930	superfamily	419716	259	365	4.75076e-09	56.9113	cl21534	NLPC_P60 superfamily	N	-	NlpC/P60 family; The function of this domain is unknown. It is found in several lipoproteins.
Q#931 - >F061-4_0931	specific	225127	71	827	0	943.566	COG2217	ZntA	-	cl21460	Cation transport ATPase [Inorganic ion transport and metabolism]; Cation transport ATPase [Inorganic ion transport and metabolism].
Q#931 - >F061-4_0931	specific	225328	2	68	1.0205e-15	72.4137	COG2608	CopZ	-	cl00207	Copper chaperone CopZ [Inorganic ion transport and metabolism]; Copper chaperone [Inorganic ion transport and metabolism].
Q#932 - >F061-4_0932	specific	225328	4	62	1.84889e-10	50.4573	COG2608	CopZ	-	cl00207	Copper chaperone CopZ [Inorganic ion transport and metabolism]; Copper chaperone [Inorganic ion transport and metabolism].
Q#933 - >F061-4_0933	specific	223680	1	101	9.30113e-22	82.2924	COG0607	PspE	-	cl00125	Rhodanese-related sulfurtransferase [Inorganic ion transport and metabolism]; Rhodanese-related sulfurtransferase [Inorganic ion transport and metabolism].
Q#935 - >F061-4_0935	superfamily	226234	1	273	2.17604e-32	124.087	cl34661	BglG superfamily	N	-	Transcriptional antiterminator [Transcription]; Transcriptional antiterminator [Transcription].
Q#936 - >F061-4_0936	specific	224183	1	387	7.00517e-96	300.312	COG1263	PtsG1	-	cl21492	Phosphotransferase system IIC components, glucose/maltose/N-acetylglucosamine-specific [Carbohydrate transport and metabolism]; Phosphotransferase system IIC components, glucose/maltose/N-acetylglucosamine-specific [Carbohydrate transport and metabolism].
Q#936 - >F061-4_0936	specific	225101	507	645	8.33879e-56	186.648	COG2190	NagE	-	cl00162	Phosphotransferase system IIA component [Carbohydrate transport and metabolism]; Phosphotransferase system IIA components [Carbohydrate transport and metabolism].
Q#936 - >F061-4_0936	specific	224184	407	480	4.14171e-20	85.0393	COG1264	PtsG2	-	cl29595	Phosphotransferase system IIB components [Carbohydrate transport and metabolism]; Phosphotransferase system IIB components [Carbohydrate transport and metabolism].
Q#937 - >F061-4_0937	superfamily	225514	9	241	1.321e-34	124.32	cl26301	YjjP superfamily	-	-	Uncharacterized membrane protein YjjP, DUF1212 family [Function unknown]; Uncharacterized conserved protein [Function unknown].
Q#938 - >F061-4_0938	superfamily	412751	3	149	2.31674e-18	76.5517	cl01118	ThrE superfamily	-	-	Putative threonine/serine exporter; ThrE is a family of bacterial and Archaeal proteins that catalyze the export of L-threonine from the cell. UniProtKB:Q79VD1 has been characterized as being necessary for this export. The domain exhibits 10 putative TMs and catalyzes the proton-motive-force-dependent efflux of threonine and serine.
Q#940 - >F061-4_0940	superfamily	224328	81	192	0.00241555	38.4811	cl34256	MetH2 superfamily	N	-	Methionine synthase I, cobalamin-binding domain [Amino acid transport and metabolism]; Methionine synthase I, cobalamin-binding domain [Amino acid transport and metabolism].
Q#941 - >F061-4_0941	superfamily	224328	289	790	2.83646e-119	379.768	cl34256	MetH2 superfamily	C	-	Methionine synthase I, cobalamin-binding domain [Amino acid transport and metabolism]; Methionine synthase I, cobalamin-binding domain [Amino acid transport and metabolism].
Q#941 - >F061-4_0941	superfamily	419878	1	280	2.12927e-82	265.71	cl22882	S-methyl_trans superfamily	-	-	Homocysteine S-methyltransferase; This is a family of related homocysteine S-methyltransferases enzymes: 5-methyltetrahydrofolate--homocysteine S-methyltransferases also known EC:2.1.1.13; Betaine--homocysteine S-methyltransferase (vitamin B12 dependent), EC:2.1.1.5; and Homocysteine S-methyltransferase, EC:2.1.1.10,.
Q#942 - >F061-4_0942	superfamily	413229	3	120	5.31777e-19	75.9155	cl02185	DUF1093 superfamily	-	-	Protein of unknown function (DUF1093); This family consists of several hypothetical bacterial proteins of unknown function.
Q#943 - >F061-4_0943	superfamily	225240	5	247	1.36303e-35	127.175	cl25999	Oca4 superfamily	-	-	Protein tyrosine/serine phosphatase [Signal transduction mechanisms]; Protein tyrosine/serine phosphatase [Signal transduction mechanisms].
Q#944 - >F061-4_0944	specific	223497	1	353	4.54161e-52	178.485	COG0420	SbcD	-	cl33866	DNA repair exonuclease SbcCD nuclease subunit [Replication, recombination and repair]; DNA repair exonuclease [DNA replication, recombination, and repair].
Q#945 - >F061-4_0945	specific	223496	2	1046	3.19246e-62	228.877	COG0419	SbcC	-	cl33865	DNA repair exonuclease SbcCD ATPase subunit [Replication, recombination and repair]; ATPase involved in DNA repair [DNA replication, recombination, and repair].
Q#947 - >F061-4_0947	superfamily	223560	14	38	0.000802818	36.0639	cl33903	DnaJ superfamily	C	-	DnaJ-class molecular chaperone with C-terminal Zn finger domain [Posttranslational modification, protein turnover, chaperones]; DnaJ-class molecular chaperone with C-terminal Zn finger domain [Posttranslational modification, protein turnover, chaperones].
Q#950 - >F061-4_0950	superfamily	412600	3	92	1.10775e-33	119.266	cl00841	Gly_kinase superfamily	C	-	Glycerate kinase family; This is family of Glycerate kinases.
Q#951 - >F061-4_0951	specific	223348	76	416	2.25456e-80	251.197	COG0270	Dcm	-	cl30459	Site-specific DNA-cytosine methylase [Replication, recombination and repair]; Site-specific DNA methylase [DNA replication, recombination, and repair].
Q#951 - >F061-4_0951	superfamily	419869	3	72	2.74283e-10	56.1692	cl22854	HTH_XRE superfamily	-	-	Helix-turn-helix XRE-family like proteins. Prokaryotic DNA binding proteins belonging to the xenobiotic response element family of transcriptional regulators.
Q#953 - >F061-4_0953	superfamily	224319	261	442	1.08434e-12	70.2288	cl34253	McrB superfamily	NC	-	5-methylcytosine-specific restriction endonuclease McrBC, GTP-binding regulatory subunit McrB [Defense mechanisms]; GTPase subunit of restriction endonuclease [Defense mechanisms].
Q#954 - >F061-4_0954	specific	224840	1	289	4.67661e-136	389.291	COG1929	GlxK	N	cl00841	Glycerate kinase [Carbohydrate transport and metabolism]; Glycerate kinase [Carbohydrate transport and metabolism].
Q#955 - >F061-4_0955	specific	226952	1	329	1.08888e-151	428.726	COG4586	COG4586	-	cl34782	ABC-type uncharacterized transport system, ATPase component [General function prediction only]; ABC-type uncharacterized transport system, ATPase component [General function prediction only].
Q#956 - >F061-4_0956	superfamily	419679	9	275	9.13138e-43	146.775	cl21474	ABC2_membrane superfamily	-	-	ABC-2 type transporter; ABC-2 type transporter.
Q#957 - >F061-4_0957	specific	226218	1	261	1.66919e-81	245.369	COG3694	COG3694	-	cl21474	ABC-type uncharacterized transport system, permease component [General function prediction only]; ABC-type uncharacterized transport system, permease component [General function prediction only].
Q#958 - >F061-4_0958	superfamily	412119	1	127	6.49746e-28	99.3557	cl00025	PTS_IIA_man superfamily	-	-	PTS_IIA, PTS system, mannose/sorbose specific IIA subunit. The bacterial phosphoenolpyruvate: sugar phosphotransferase system (PTS) is a multi-protein system involved in the regulation of a variety of metabolic and transcriptional processes. This family is one of four structurally and functionally distinct group IIA PTS system cytoplasmic enzymes, necessary for the uptake of carbohydrates across …
Q#959 - >F061-4_0959	specific	225251	1	325	4.6353e-125	360.822	COG2376	DAK1	-	cl29419	Dihydroxyacetone kinase [Carbohydrate transport and metabolism]; Dihydroxyacetone kinase [Carbohydrate transport and metabolism].
Q#960 - >F061-4_0960	specific	225251	10	189	8.82814e-37	130.087	COG2376	DAK1	C	cl29419	Dihydroxyacetone kinase [Carbohydrate transport and metabolism]; Dihydroxyacetone kinase [Carbohydrate transport and metabolism].
Q#961 - >F061-4_0961	superfamily	412386	19	315	1.86976e-100	297.668	cl00454	TM_PBP1_branched-chain-AA_like superfamily	-	-	Transmembrane subunit (TM) of Periplasmic Binding Protein (PBP)-dependent ATP-Binding Cassette (ABC) transporters which are involved in the uptake of branched-chain amino acids (AAs), as well as TMs of transporters involved in the uptake of monosaccharides including ribose, galactose, and arabinose. These transporters generally bind type 1 PBPs. PBP-dependent ABC transporters consist of a PBP, tw…
Q#962 - >F061-4_0962	superfamily	412386	2	319	1.54384e-90	272.608	cl00454	TM_PBP1_branched-chain-AA_like superfamily	-	-	Transmembrane subunit (TM) of Periplasmic Binding Protein (PBP)-dependent ATP-Binding Cassette (ABC) transporters which are involved in the uptake of branched-chain amino acids (AAs), as well as TMs of transporters involved in the uptake of monosaccharides including ribose, galactose, and arabinose. These transporters generally bind type 1 PBPs. PBP-dependent ABC transporters consist of a PBP, tw…
Q#963 - >F061-4_0963	superfamily	226963	1	251	1.01992e-130	369.328	cl34786	CeuD superfamily	-	-	ABC-type enterochelin transport system, ATPase component [Inorganic ion transport and metabolism]; ABC-type enterochelin transport system, ATPase component [Inorganic ion transport and metabolism].
Q#964 - >F061-4_0964	specific	226966	2	326	8.45865e-108	316.991	COG4607	CeuA	-	cl30255	ABC-type enterochelin transport system, periplasmic component [Inorganic ion transport and metabolism]; ABC-type enterochelin transport system, periplasmic component [Inorganic ion transport and metabolism].
Q#966 - >F061-4_0966	superfamily	224359	3	251	1.47032e-30	116.263	cl34265	RfaJ superfamily	C	-	Lipopolysaccharide biosynthesis protein, LPS:glycosyltransferase [Cell wall/membrane/envelope biogenesis]; Lipopolysaccharide biosynthesis proteins, LPS:glycosyltransferases [Cell envelope biogenesis, outer membrane].
Q#967 - >F061-4_0967	specific	226129	1	188	1.41478e-49	158.642	COG3601	FmnP	-	cl21488	Riboflavin transporter FmnP [Coenzyme transport and metabolism]; Predicted membrane protein [Function unknown].
Q#968 - >F061-4_0968	specific	226359	1	348	1.18462e-134	387.001	COG3839	MalK	-	cl34676	ABC-type sugar transport system, ATPase component [Carbohydrate transport and metabolism]; ABC-type sugar transport systems, ATPase components [Carbohydrate transport and metabolism].
Q#969 - >F061-4_0969	specific	224096	9	289	1.76191e-72	224.794	COG1175	UgpA	-	cl00427	ABC-type sugar transport system, permease component [Carbohydrate transport and metabolism]; ABC-type sugar transport systems, permease components [Carbohydrate transport and metabolism].
Q#970 - >F061-4_0970	specific	223472	2	271	1.66557e-70	218.583	COG0395	UgpE	-	cl33860	ABC-type glycerol-3-phosphate transport system, permease component [Carbohydrate transport and metabolism]; ABC-type sugar transport system, permease component [Carbohydrate transport and metabolism].
Q#971 - >F061-4_0971	superfamily	223668	1	412	1.26768e-23	103.114	cl33967	RnjA superfamily	C	-	mRNA degradation ribonuclease J1/J2 [Translation, ribosomal structure and biogenesis]; mRNA degradation ribonucleases J1/J2 (metallo-beta-lactamase superfamily) [Translation, ribosomal structure and biogenesis; Replication, recombination and repair].
Q#972 - >F061-4_0972	specific	224567	2	432	1.27178e-45	163.246	COG1653	UgpB	-	cl21456	ABC-type glycerol-3-phosphate transport system, periplasmic component [Carbohydrate transport and metabolism]; ABC-type sugar transport system, periplasmic component [Carbohydrate transport and metabolism].
Q#973 - >F061-4_0973	specific	223669	8	267	4.29896e-22	92.3835	COG0596	MhpC	-	cl21494	Pimeloyl-ACP methyl ester carboxylesterase [Coenzyme transport and metabolism, General function prediction only]; Predicted hydrolases or acyltransferases (alpha/beta hydrolase superfamily) [General function prediction only].
Q#974 - >F061-4_0974	superfamily	412381	13	139	4.78808e-12	59.7142	cl00447	Nudix_Hydrolase superfamily	-	-	Nudix hydrolase is a superfamily of enzymes found in all three kingdoms of life, and it catalyzes the hydrolysis of NUcleoside DIphosphates linked to other moieties, X. Enzymes belonging to this superfamily require a divalent cation, such as Mg2+ or Mn2+ for their activity. Members of this family are recognized by a highly conserved 23-residue nudix motif (GX5EX7REUXEEXGU, where U = I, L or V), w…
Q#976 - >F061-4_0976	specific	225110	1	230	2.99653e-19	83.8782	COG2200	EAL	-	cl29561	EAL domain, c-di-GMP-specific phosphodiesterase class I (or its enzymatically inactive variant) [Signal transduction mechanisms]; c-di-GMP phosphodiesterase class I (EAL domain) [Signal transduction mechanisms].
Q#977 - >F061-4_0977	specific	225109	186	368	2.64522e-31	117.166	COG2199	GGDEF	-	cl11967	GGDEF domain, diguanylate cyclase (c-di-GMP synthetase) or its enzymatically inactive variants [Signal transduction mechanisms]; c-di-GMP synthetase (diguanylate cyclase, GGDEF domain) [Signal transduction mechanisms].
Q#979 - >F061-4_0979	superfamily	225928	79	123	4.91728e-06	45.1403	cl34600	COG3393 superfamily	N	-	Predicted acetyltransferase, GNAT family [General function prediction only]; Predicted acetyltransferase [General function prediction only].
Q#979 - >F061-4_0979	specific	224584	98	158	4.06857e-05	41.8574	COG1670	RimL	N	cl34333	Protein N-acetyltransferase, RimJ/RimL family [Translation, ribosomal structure and biogenesis, Posttranslational modification, protein turnover, chaperones]; Acetyltransferases, including N-acetylases of ribosomal proteins [Translation, ribosomal structure and biogenesis].
Q#980 - >F061-4_0980	superfamily	223532	83	137	0.000270725	39.9799	cl33885	RimI superfamily	N	-	Ribosomal protein S18 acetylase RimI and related acetyltransferases [Translation, ribosomal structure and biogenesis]; Acetyltransferases [General function prediction only].
Q#981 - >F061-4_0981	specific	223944	8	439	9.56241e-100	306.53	COG1012	AdhE	-	cl11961	Acyl-CoA reductase or other NAD-dependent aldehyde dehydrogenase [Energy production and conversion]; NAD-dependent aldehyde dehydrogenases [Energy production and conversion].
Q#983 - >F061-4_0983	specific	224054	1	300	3.77068e-107	313.86	COG1131	CcmA	-	cl34128	ABC-type multidrug transport system, ATPase component [Defense mechanisms]; ABC-type multidrug transport system, ATPase component [Defense mechanisms].
Q#984 - >F061-4_0984	specific	223912	1	255	6.6083e-14	69.5756	COG0842	YadH	-	cl34051	ABC-type multidrug transport system, permease component [Defense mechanisms]; ABC-type multidrug transport system, permease component [Defense mechanisms].
Q#985 - >F061-4_0985	superfamily	418386	6	99	7.50382e-06	42.9003	cl16941	NTP-PPase superfamily	-	-	Nucleoside Triphosphate Pyrophosphohydrolase (EC 3.6.1.8) MazG-like domain superfamily; This superfamily contains enzymes that hydrolyze the alpha-beta phosphodiester bond of all canonical NTPs into monophosphate derivatives and pyrophosphate (PPi). Divalent ions, such as Mg2+ ion(s), are essential to activate a proposed water nucleophile and stabilize the charged intermediates to facilitate cata…
Q#987 - >F061-4_0987	superfamily	327549	2	201	2.58693e-32	115.539	cl19409	Cad superfamily	-	-	Cadmium resistance transporter; Cadmium resistance transporter.
Q#988 - >F061-4_0988	superfamily	224985	3	35	0.00359093	36.5789	cl34399	Pgk2 superfamily	NC	-	2-phosphoglycerate kinase [Carbohydrate transport and metabolism]; 2-phosphoglycerate kinase [Carbohydrate transport and metabolism].
Q#989 - >F061-4_0989	superfamily	412586	18	52	0.00992964	32.7323	cl00816	OAD_beta superfamily	NC	-	Na+-transporting oxaloacetate decarboxylase beta subunit; Members of this family are integral membrane proteins. The decarboxylation reactions they catalyze are coupled to the vectorial transport of Na+ across the cytoplasmic membrane, thereby creating a sodium ion motive force that is used for ATP synthesis.
Q#990 - >F061-4_0990	specific	224584	41	143	0.00104192	37.6202	COG1670	RimL	N	cl34333	Protein N-acetyltransferase, RimJ/RimL family [Translation, ribosomal structure and biogenesis, Posttranslational modification, protein turnover, chaperones]; Acetyltransferases, including N-acetylases of ribosomal proteins [Translation, ribosomal structure and biogenesis].
Q#994 - >F061-4_0994	specific	223593	203	518	0	622.67	COG0519	GuaA2	-	cl33929	GMP synthase, PP-ATPase domain/subunit [Nucleotide transport and metabolism]; GMP synthase, PP-ATPase domain/subunit [Nucleotide transport and metabolism].
Q#994 - >F061-4_0994	specific	223592	11	202	1.57256e-79	246.786	COG0518	GuaA1	-	cl33928	GMP synthase - Glutamine amidotransferase domain [Nucleotide transport and metabolism]; GMP synthase - Glutamine amidotransferase domain [Nucleotide transport and metabolism].
Q#995 - >F061-4_0995	superfamily	419691	1	277	1.82569e-55	180.742	cl21494	Abhydrolase superfamily	-	-	alpha/beta hydrolases; A functionally diverse superfamily containing proteases, lipases, peroxidases, esterases, epoxide hydrolases and dehalogenases. The catalytic apparatus typically involves three residues (catalytic triad): a serine, a glutamate or aspartate and a histidine, and often the mechanism involves a nucleophilic attack on a carbonyl carbon atom.
Q#996 - >F061-4_0996	superfamily	419691	1	277	6.21619e-69	215.025	cl21494	Abhydrolase superfamily	-	-	alpha/beta hydrolases; A functionally diverse superfamily containing proteases, lipases, peroxidases, esterases, epoxide hydrolases and dehalogenases. The catalytic apparatus typically involves three residues (catalytic triad): a serine, a glutamate or aspartate and a histidine, and often the mechanism involves a nucleophilic attack on a carbonyl carbon atom.
Q#1000 - >F061-4_1000	specific	225127	9	623	0	674.697	COG2217	ZntA	-	cl21460	Cation transport ATPase [Inorganic ion transport and metabolism]; Cation transport ATPase [Inorganic ion transport and metabolism].
Q#1001 - >F061-4_1001	specific	223713	1	105	7.80318e-19	74.8552	COG0640	ArsR	-	cl21459	DNA-binding transcriptional regulator, ArsR family [Transcription]; Predicted transcriptional regulators [Transcription].
Q#1002 - >F061-4_1002	specific	223998	2	284	5.56251e-125	358.492	COG1072	CoaA	-	cl17190	Panthothenate kinase [Coenzyme transport and metabolism]; Panthothenate kinase [Coenzyme metabolism].
Q#1003 - >F061-4_1003	specific	225353	1	180	2.98913e-15	70.7038	COG2755	TesA	-	cl01053	Lysophospholipase L1 or related esterase [Amino acid transport and metabolism]; Lysophospholipase L1 and related esterases [Amino acid transport and metabolism].
Q#1004 - >F061-4_1004	specific	225370	1	194	1.07784e-80	241.793	COG2813	RsmC	N	cl34491	16S rRNA G1207 methylase RsmC [Translation, ribosomal structure and biogenesis]; 16S RNA G1207 methylase RsmC [Translation, ribosomal structure and biogenesis].
Q#1005 - >F061-4_1005	specific	223291	2	426	0	564.55	COG0213	DeoA	-	cl29556	Thymidine phosphorylase [Nucleotide transport and metabolism]; Thymidine phosphorylase [Nucleotide transport and metabolism].
Q#1006 - >F061-4_1006	specific	223351	1	221	2.22108e-111	318.032	COG0274	DeoC	-	cl21457	Deoxyribose-phosphate aldolase [Nucleotide transport and metabolism]; Deoxyribose-phosphate aldolase [Nucleotide transport and metabolism].
Q#1007 - >F061-4_1007	specific	223372	1	129	3.5298e-60	181.327	COG0295	Cdd	-	cl33830	Cytidine deaminase [Nucleotide transport and metabolism]; Cytidine deaminase [Nucleotide transport and metabolism].
Q#1008 - >F061-4_1008	specific	224658	3	350	1.39744e-93	282.699	COG1744	Med	-	cl26517	Basic membrane lipoprotein Med, periplasmic binding protein (PBP1-ABC) superfamily [Cell wall/membrane/envelope biogenesis]; Uncharacterized ABC-type transport system, periplasmic component/surface lipoprotein [General function prediction only].
Q#1009 - >F061-4_1009	specific	224658	3	352	5.06634e-98	293.87	COG1744	Med	-	cl26517	Basic membrane lipoprotein Med, periplasmic binding protein (PBP1-ABC) superfamily [Cell wall/membrane/envelope biogenesis]; Uncharacterized ABC-type transport system, periplasmic component/surface lipoprotein [General function prediction only].
Q#1010 - >F061-4_1010	specific	226364	3	500	0	777.878	COG3845	YufO	-	cl34679	ABC-type uncharacterized transport system, ATPase component [General function prediction only]; ABC-type uncharacterized transport systems, ATPase components [General function prediction only].
Q#1011 - >F061-4_1011	specific	226962	6	354	6.55606e-104	309.53	COG4603	COG4603	-	cl00454	ABC-type uncharacterized transport system, permease component [General function prediction only]; ABC-type uncharacterized transport system, permease component [General function prediction only].
Q#1012 - >F061-4_1012	specific	224005	1	318	2.20567e-102	302.198	COG1079	YufQ	-	cl00454	ABC-type uncharacterized transport system, permease component [General function prediction only]; Uncharacterized ABC-type transport system, permease component [General function prediction only].
Q#1014 - >F061-4_1014	specific	223117	8	320	7.07279e-147	415.799	COG0039	Mdh	-	cl33749	Malate/lactate dehydrogenase [Energy production and conversion]; Malate/lactate dehydrogenases [Energy production and conversion].
Q#1015 - >F061-4_1015	specific	224212	1	546	1.38344e-170	494.604	COG1293	YloA	-	cl40653	Predicted component of the ribosome quality control (RQC) complex, YloA/Tae2 family, contains fibronectin-binding (FbpA) and DUF814 domains [Translation, ribosomal structure and biogenesis]; Predicted RNA-binding protein homologous to eukaryotic snRNP [Transcription].
Q#1018 - >F061-4_1018	specific	225531	2	329	9.72014e-115	334.705	COG2984	COG2984	-	cl10011	ABC-type uncharacterized transport system, periplasmic component [General function prediction only]; ABC-type uncharacterized transport system, periplasmic component [General function prediction only].
Q#1019 - >F061-4_1019	specific	226605	1	281	1.7489e-105	308.843	COG4120	COG4120	-	cl00454	ABC-type uncharacterized transport system, permease component [General function prediction only]; ABC-type uncharacterized transport system, permease component [General function prediction only].
Q#1020 - >F061-4_1020	specific	224026	4	252	4.34466e-127	360.487	COG1101	PhnK	-	cl34109	ABC-type uncharacterized transport system, ATPase component [General function prediction only]; ABC-type uncharacterized transport system, ATPase component [General function prediction only].
Q#1021 - >F061-4_1021	specific	224055	15	524	1.85389e-43	162.213	COG1132	MdlB	-	cl34129	ABC-type multidrug transport system, ATPase and permease component [Defense mechanisms]; ABC-type multidrug transport system, ATPase and permease components [Defense mechanisms].
Q#1022 - >F061-4_1022	specific	224083	1	289	1.21192e-96	287.357	COG1161	RbgA	-	cl34151	Ribosome biogenesis GTPase A [Translation, ribosomal structure and biogenesis]; Predicted GTPases [General function prediction only].
Q#1023 - >F061-4_1023	specific	223242	74	257	2.54763e-75	227.105	COG0164	RnhB	-	cl14782	Ribonuclease HII [Replication, recombination and repair]; Ribonuclease HII [DNA replication, recombination, and repair].
Q#1025 - >F061-4_1025	specific	223829	9	277	6.84835e-89	268.023	COG0758	Smf	-	cl34034	Predicted Rossmann fold nucleotide-binding protein DprA/Smf involved in DNA uptake [Replication, recombination and repair]; Predicted Rossmann fold nucleotide-binding protein involved in DNA uptake [DNA replication, recombination, and repair / Intracellular trafficking and secretion].
Q#1026 - >F061-4_1026	specific	223624	22	585	0	768.31	COG0550	TopA	-	cl33942	DNA topoisomerase IA [Replication, recombination and repair]; Topoisomerase IA [DNA replication, recombination, and repair].
Q#1026 - >F061-4_1026	specific	223625	573	695	2.48598e-40	144.237	COG0551	YrdD	-	cl33943	ssDNA-binding Zn-finger and Zn-ribbon domains of topoisomerase 1 [Replication, recombination and repair]; Zn-finger domain associated with topoisomerase type I [DNA replication, recombination, and repair].
Q#1027 - >F061-4_1027	specific	224127	1	439	0	855.104	COG1206	TrmFO	-	cl21454	Folate-dependent tRNA-U54 methylase TrmFO/GidA [Translation, ribosomal structure and biogenesis]; NAD(FAD)-utilizing enzyme possibly involved in translation [Translation, ribosomal structure and biogenesis].
Q#1028 - >F061-4_1028	superfamily	412227	33	344	5.3704e-32	121.542	cl00213	DNA_BRE_C superfamily	-	-	DNA breaking-rejoining enzymes, C-terminal catalytic domain; The DNA breaking-rejoining enzyme superfamily includes type IB topoisomerases and tyrosine based site-specific recombinases (integrases) that share the same fold in their catalytic domain containing conserved active site residues. The best-studied members of this diverse superfamily include Human topoisomerase I, the bacteriophage lambd…
Q#1029 - >F061-4_1029	specific	223824	1	482	0	730.676	COG0753	KatE	-	cl29004	Catalase [Inorganic ion transport and metabolism]; Catalase [Inorganic ion transport and metabolism].
Q#1031 - >F061-4_1031	specific	225127	7	600	0	548.736	COG2217	ZntA	-	cl21460	Cation transport ATPase [Inorganic ion transport and metabolism]; Cation transport ATPase [Inorganic ion transport and metabolism].
Q#1032 - >F061-4_1032	superfamily	419962	76	238	0.00106676	40.4458	cl23718	ALP_like superfamily	C	-	alkaline phosphatases and sulfatases; This family includes alkaline phosphatases and sulfatases. Alkaline phosphatases are non-specific phosphomonoesterases that catalyze the hydrolysis reaction via a phosphoseryl intermediate to produce inorganic phosphate and the corresponding alcohol, optimally at high pH. Alkaline phosphatase exists as a dimer, each monomer binding 2 zinc atoms and one magnes…
Q#1036 - >F061-4_1036	superfamily	225064	5	145	4.80076e-45	144.395	cl28579	ElaA superfamily	-	-	Predicted N-acyltransferase, GNAT family [General function prediction only]; Predicted acyltransferase [General function prediction only].
Q#1037 - >F061-4_1037	specific	223300	1	121	8.70209e-31	106.245	COG0222	RplL	-	cl29563	Ribosomal protein L7/L12 [Translation, ribosomal structure and biogenesis]; Ribosomal protein L7/L12 [Translation, ribosomal structure and biogenesis].
Q#1038 - >F061-4_1038	specific	223322	2	162	6.40035e-51	160.867	COG0244	RplJ	-	cl00376	Ribosomal protein L10 [Translation, ribosomal structure and biogenesis]; Ribosomal protein L10 [Translation, ribosomal structure and biogenesis].
Q#1042 - >F061-4_1042	superfamily	419679	1	253	0.00564921	37.4447	cl21474	ABC2_membrane superfamily	-	-	ABC-2 type transporter; ABC-2 type transporter.
Q#1043 - >F061-4_1043	specific	224054	1	299	5.36361e-95	282.659	COG1131	CcmA	-	cl34128	ABC-type multidrug transport system, ATPase component [Defense mechanisms]; ABC-type multidrug transport system, ATPase component [Defense mechanisms].
Q#1045 - >F061-4_1045	specific	224314	6	86	4.44731e-09	53.8861	COG1396	HipB	C	cl34252	Transcriptional regulator, contains XRE-family HTH domain [Transcription]; Predicted transcriptional regulators [Transcription].
Q#1046 - >F061-4_1046	specific	224594	13	360	4.49948e-40	145.523	COG1680	AmpC	-	cl21491	CubicO group peptidase, beta-lactamase class C family [Defense mechanisms]; Beta-lactamase class C and other penicillin binding proteins [Defense mechanisms].
Q#1049 - >F061-4_1049	specific	223189	29	310	8.75709e-72	227.196	COG0111	SerA	-	cl21454	Phosphoglycerate dehydrogenase or related dehydrogenase [Coenzyme transport and metabolism, General function prediction only]; Phosphoglycerate dehydrogenase and related dehydrogenases [Amino acid transport and metabolism].
Q#1050 - >F061-4_1050	specific	224843	1	359	0	514.507	COG1932	SerC	-	cl30753	Phosphoserine aminotransferase [Coenzyme transport and metabolism, Amino acid transport and metabolism]; Phosphoserine aminotransferase [Coenzyme metabolism / Amino acid transport and metabolism].
Q#1051 - >F061-4_1051	superfamily	412940	14	231	4.60823e-38	134.404	cl01522	FGase superfamily	-	-	N-formylglutamate amidohydrolase; Formylglutamate amidohydrolase (FGase) catalyzes the terminal reaction in the five-step pathway for histidine utilisation in Pseudomonas putida. By this action, N-formyl-L-glutamate (FG) is hydrolyzed to produce L-glutamate plus formate.
Q#1052 - >F061-4_1052	superfamily	419666	1	207	3.88061e-66	202.591	cl21454	NADB_Rossmann superfamily	-	-	Rossmann-fold NAD(P)(+)-binding proteins; A large family of proteins that share a Rossmann-fold NAD(P)H/NAD(P)(+) binding (NADB) domain. The NADB domain is found in numerous dehydrogenases of metabolic pathways such as glycolysis, and many other redox enzymes. NAD binding involves numerous hydrogen-bonds and van der Waals contacts, in particular H-bonding of residues in a turn between the first s…
Q#1053 - >F061-4_1053	specific	223818	6	607	2.63265e-50	183.223	COG0747	DdpA	-	cl34029	ABC-type transport system, periplasmic component [Amino acid transport and metabolism]; ABC-type dipeptide transport system, periplasmic component [Amino acid transport and metabolism].
Q#1054 - >F061-4_1054	specific	224223	19	366	1.35184e-112	332.329	COG1304	LldD	-	cl21457	FMN-dependent dehydrogenase, includes L-lactate dehydrogenase and type II isopentenyl diphosphate isomerase [Energy production and conversion, Lipid transport and metabolism, General function prediction only]; Isopentenyl diphosphate isomerase (BS_ypgA, MTH48 and related proteins) [Coenzyme transport and metabolism].
Q#1056 - >F061-4_1056	specific	223808	1	492	7.37762e-107	328.653	COG0737	UshA	-	cl34025	2',3'-cyclic-nucleotide 2'-phosphodiesterase/5'- or 3'-nucleotidase, 5'-nucleotidase family [Nucleotide transport and metabolism, Defense mechanisms]; 5'-nucleotidase/2',3'-cyclic phosphodiesterase and related esterases [Nucleotide transport and metabolism].
Q#1061 - >F061-4_1061	specific	224609	16	126	1.56353e-14	67.9855	COG1695	PadR	-	cl21459	DNA-binding transcriptional regulator, PadR family [Transcription]; Predicted transcriptional regulators [Transcription].
Q#1063 - >F061-4_1063	superfamily	225484	167	289	1.87969e-19	84.3933	cl34522	COG2932 superfamily	N	-	Phage repressor protein C, contains Cro/C1-type HTH and peptidase s24 domains [Mobilome: prophages, transposons]; Predicted transcriptional regulator [Transcription].
Q#1063 - >F061-4_1063	specific	224314	16	128	0.000197217	40.4041	COG1396	HipB	-	cl34252	Transcriptional regulator, contains XRE-family HTH domain [Transcription]; Predicted transcriptional regulators [Transcription].
Q#1065 - >F061-4_1065	superfamily	224117	1383	1739	9.55886e-08	57.802	cl34174	Smc superfamily	N	-	Chromosome segregation ATPase [Cell cycle control, cell division, chromosome partitioning]; Chromosome segregation ATPases [Cell division and chromosome partitioning].
Q#1065 - >F061-4_1065	superfamily	225248	1749	2283	4.31142e-07	55.5058	cl34462	YfaS superfamily	C	-	Uncharacterized conserved protein YfaS, alpha-2-macroglobulin family [General function prediction only]; Large extracellular alpha-helical protein [General function prediction only].
Q#1065 - >F061-4_1065	superfamily	223880	1304	1387	0.000188252	45.5469	cl34047	TonB superfamily	NC	-	Periplasmic protein TonB, links inner and outer membranes [Cell wall/membrane/envelope biogenesis]; Periplasmic protein TonB, links inner and outer membranes [Cell envelope biogenesis, outer membrane].
Q#1065 - >F061-4_1065	superfamily	224117	448	586	0.00501728	42.394	cl34174	Smc superfamily	NC	-	Chromosome segregation ATPase [Cell cycle control, cell division, chromosome partitioning]; Chromosome segregation ATPases [Cell division and chromosome partitioning].
Q#1066 - >F061-4_1066	specific	223515	282	511	2.62349e-28	116.201	COG0438	RfaB	N	cl10013	Glycosyltransferase involved in cell wall bisynthesis [Cell wall/membrane/envelope biogenesis]; Glycosyltransferase [Cell envelope biogenesis, outer membrane].
Q#1067 - >F061-4_1067	superfamily	227606	1241	1453	0.000517615	45.0154	cl34971	COG5281 superfamily	NC	-	Phage-related minor tail protein [Mobilome: prophages, transposons]; Phage-related minor tail protein [Function unknown].
Q#1067 - >F061-4_1067	superfamily	223880	1179	1245	0.0068403	40.1541	cl34047	TonB superfamily	NC	-	Periplasmic protein TonB, links inner and outer membranes [Cell wall/membrane/envelope biogenesis]; Periplasmic protein TonB, links inner and outer membranes [Cell envelope biogenesis, outer membrane].
Q#1068 - >F061-4_1068	superfamily	223496	516	1154	1.2594e-12	74.4115	cl33865	SbcC superfamily	-	-	DNA repair exonuclease SbcCD ATPase subunit [Replication, recombination and repair]; ATPase involved in DNA repair [DNA replication, recombination, and repair].
Q#1068 - >F061-4_1068	superfamily	224117	750	1635	1.19483e-10	67.8172	cl34174	Smc superfamily	-	-	Chromosome segregation ATPase [Cell cycle control, cell division, chromosome partitioning]; Chromosome segregation ATPases [Cell division and chromosome partitioning].
Q#1068 - >F061-4_1068	superfamily	223496	1370	1969	1.06172e-08	61.3147	cl33865	SbcC superfamily	-	-	DNA repair exonuclease SbcCD ATPase subunit [Replication, recombination and repair]; ATPase involved in DNA repair [DNA replication, recombination, and repair].
Q#1068 - >F061-4_1068	superfamily	227596	3221	3650	0.000905959	45.3751	cl34967	MDN1 superfamily	N	-	Midasin, AAA ATPase with vWA domain, involved in ribosome maturation [Translation, ribosomal structure and biogenesis]; AAA ATPase containing von Willebrand factor type A (vWA) domain [General function prediction only].
Q#1069 - >F061-4_1069	specific	223975	17	172	1.71788e-69	208.706	COG1045	CysE	-	cl00160	Serine acetyltransferase [Amino acid transport and metabolism]; Serine acetyltransferase [Amino acid transport and metabolism].
Q#1070 - >F061-4_1070	specific	223110	5	301	2.35042e-158	443.516	COG0031	CysK	-	cl00342	Cysteine synthase [Amino acid transport and metabolism]; Cysteine synthase [Amino acid transport and metabolism].
Q#1072 - >F061-4_1072	specific	224108	1	239	4.38944e-96	281.053	COG1187	RsuA	-	cl34167	16S rRNA U516 pseudouridylate synthase RsuA and related 23S rRNA U2605, pseudouridylate synthases [Translation, ribosomal structure and biogenesis]; 16S rRNA uridine-516 pseudouridylate synthase and related pseudouridylate synthases [Translation, ribosomal structure and biogenesis].
Q#1073 - >F061-4_1073	superfamily	412381	18	117	2.52362e-15	68.1886	cl00447	Nudix_Hydrolase superfamily	-	-	Nudix hydrolase is a superfamily of enzymes found in all three kingdoms of life, and it catalyzes the hydrolysis of NUcleoside DIphosphates linked to other moieties, X. Enzymes belonging to this superfamily require a divalent cation, such as Mg2+ or Mn2+ for their activity. Members of this family are recognized by a highly conserved 23-residue nudix motif (GX5EX7REUXEEXGU, where U = I, L or V), w…
Q#1075 - >F061-4_1075	superfamily	224600	54	378	2.74874e-58	197.594	cl34335	DacC superfamily	-	-	D-alanyl-D-alanine carboxypeptidase [Cell wall/membrane/envelope biogenesis]; D-alanyl-D-alanine carboxypeptidase [Cell envelope biogenesis, outer membrane].
Q#1077 - >F061-4_1077	specific	224326	1	281	2.16793e-57	185.317	COG1408	YaeI	-	cl13995	Predicted phosphohydrolase, MPP superfamily [General function prediction only]; Predicted phosphohydrolases [General function prediction only].
Q#1078 - >F061-4_1078	superfamily	418431	34	146	2.37466e-08	50.394	cl17182	NAT_SF superfamily	-	-	N-Acyltransferase superfamily: Various enyzmes that characteristicly catalyze the transfer of an acyl group to a substrate; NAT (N-Acyltransferase) is a large superfamily of enzymes that mostly catalyze the transfer of an acyl group to a substrate and are implicated in a variety of functions, from bacterial antibiotic resistance to circadian rhythms in mammals. Members include GCN5-related N-Acet…
Q#1079 - >F061-4_1079	specific	223369	1	118	1.5615e-61	183.584	COG0292	RplT	-	cl00393	Ribosomal protein L20 [Translation, ribosomal structure and biogenesis]; Ribosomal protein L20 [Translation, ribosomal structure and biogenesis].
Q#1080 - >F061-4_1080	specific	223368	1	62	4.18671e-17	67.2587	COG0291	RpmI	-	cl00392	Ribosomal protein L35 [Translation, ribosomal structure and biogenesis]; Ribosomal protein L35 [Translation, ribosomal structure and biogenesis].
Q#1081 - >F061-4_1081	specific	223367	1	165	1.88807e-78	230.576	COG0290	InfC	-	cl29272	Translation initiation factor IF-3 [Translation, ribosomal structure and biogenesis]; Translation initiation factor 3 (IF-3) [Translation, ribosomal structure and biogenesis].
Q#1082 - >F061-4_1082	superfamily	227779	269	427	4.05592e-14	73.2967	cl35007	YjdB superfamily	C	-	Uncharacterized conserved protein YjdB, contains Ig-like domain [General function prediction only]; Bacterial surface proteins containing Ig-like domains [Cell motility and secretion].
Q#1082 - >F061-4_1082	superfamily	226451	34	160	1.41376e-13	68.6424	cl34697	COG3942 superfamily	N	-	Surface antigen [Cell wall/membrane/envelope biogenesis]; Surface antigen [General function prediction only].
Q#1085 - >F061-4_1085	superfamily	420113	11	205	4.4807e-08	51.5259	cl23956	YitT_membrane superfamily	-	-	Uncharacterized 5xTM membrane BCR, YitT family COG1284; This is probably a bacterial ABC transporter permease (personal obs:Yeats C).
Q#1086 - >F061-4_1086	specific	223296	1	194	4.33287e-106	302.613	COG0218	EngB	-	cl38936	GTP-binding protein EngB required for normal cell division [Cell cycle control, cell division, chromosome partitioning]; Predicted GTPase [General function prediction only].
Q#1087 - >F061-4_1087	specific	224140	11	411	0	722.852	COG1219	ClpX	-	cl34188	ATP-dependent protease Clp, ATPase subunit [Posttranslational modification, protein turnover, chaperones]; ATP-dependent protease Clp, ATPase subunit [Posttranslational modification, protein turnover, chaperones].
Q#1088 - >F061-4_1088	specific	223340	1	165	3.4282e-49	155.947	COG0262	FolA	-	cl17279	Dihydrofolate reductase [Coenzyme transport and metabolism]; Dihydrofolate reductase [Coenzyme metabolism].
Q#1090 - >F061-4_1090	specific	223285	5	278	1.28104e-97	287.268	COG0207	ThyA	-	cl19097	Thymidylate synthase [Nucleotide transport and metabolism]; Thymidylate synthase [Nucleotide transport and metabolism].
Q#1091 - >F061-4_1091	specific	223562	1	531	0	593.458	COG0488	Uup	-	cl33905	ATPase components of ABC transporters with duplicated ATPase domains [General function prediction only]; ATPase components of ABC transporters with duplicated ATPase domains [General function prediction only].
Q#1092 - >F061-4_1092	specific	223690	9	404	1.42091e-104	315.116	COG0617	PcnB	-	cl40750	tRNA nucleotidyltransferase/poly(A) polymerase [Translation, ribosomal structure and biogenesis]; tRNA nucleotidyltransferase/poly(A) polymerase [Translation, ribosomal structure and biogenesis].
Q#1093 - >F061-4_1093	specific	223366	1	254	1.94859e-103	301.109	COG0289	DapB	-	cl29298	Dihydrodipicolinate reductase [Amino acid transport and metabolism]; Dihydrodipicolinate reductase [Amino acid transport and metabolism].
Q#1094 - >F061-4_1094	specific	224226	1	279	5.01458e-99	291.462	COG1307	DegV	-	cl19360	Fatty acid-binding protein DegV (function unknown) [Lipid transport and metabolism]; Uncharacterized protein conserved in bacteria [Function unknown].
Q#1095 - >F061-4_1095	superfamily	416316	1	126	1.55025e-31	108.344	cl11551	DUF1149 superfamily	-	-	Protein of unknown function (DUF1149); This family consists of several hypothetical bacterial proteins of unknown function.
Q#1096 - >F061-4_1096	specific	223413	2	237	2.76707e-139	390.02	COG0336	TrmD	-	cl00407	tRNA G37 N-methylase TrmD [Translation, ribosomal structure and biogenesis]; tRNA-(guanine-N1)-methyltransferase [Translation, ribosomal structure and biogenesis].
Q#1097 - >F061-4_1097	specific	223877	2	170	1.3521e-57	177.794	COG0806	RimM	-	cl34046	Ribosomal 30S subunit maturation factor RimM, required for 16S rRNA processing [Translation, ribosomal structure and biogenesis]; RimM protein, required for 16S rRNA processing [Translation, ribosomal structure and biogenesis].
Q#1098 - >F061-4_1098	specific	224750	5	76	2.78787e-26	91.4747	COG1837	YlqC	-	cl00098	Predicted RNA-binding protein YlqC, contains KH domain, UPF0109 family [General function prediction only]; Predicted RNA-binding protein (contains KH domain) [General function prediction only].
Q#1099 - >F061-4_1099	specific	223306	2	87	5.65113e-46	141.991	COG0228	RpsP	-	cl00368	Ribosomal protein S16 [Translation, ribosomal structure and biogenesis]; Ribosomal protein S16 [Translation, ribosomal structure and biogenesis].
Q#1100 - >F061-4_1100	superfamily	419670	158	313	0.000232221	41.891	cl21460	HAD_like superfamily	-	-	Haloacid Dehalogenase-like Hydrolases; The haloacid dehalogenase (HAD) superfamily includes carbon and phosphorus hydrolases such as 2-haloalkonoate dehalogenase, epoxide hydrolase, phosphoserine phosphatase, phosphomannomutase, phosphoglycolate phosphatase, P-type ATPase, among others. These proteins catalyze nucleophilic substitution reactions at phosphorus or carbon centers, using a conserved …
Q#1101 - >F061-4_1101	specific	224169	1	447	1.37406e-149	433.173	COG1249	Lpd	-	cl39093	Pyruvate/2-oxoglutarate dehydrogenase complex, dihydrolipoamide dehydrogenase (E3) component or related enzyme [Energy production and conversion]; Pyruvate/2-oxoglutarate dehydrogenase complex, dihydrolipoamide dehydrogenase (E3) component, and related enzymes [Energy production and conversion].
Q#1102 - >F061-4_1102	specific	224185	59	242	3.03473e-06	47.2184	COG1266	YdiL	-	cl29138	Membrane protease YdiL, CAAX protease family [Posttranslational modification, protein turnover, chaperones]; Predicted metal-dependent membrane protease [General function prediction only].
Q#1103 - >F061-4_1103	specific	226181	1	67	3.10919e-28	95.8447	COG3655	YozG	-	cl22854	DNA-binding transcriptional regulator, XRE family [Transcription]; Predicted transcriptional regulator [Transcription].
Q#1108 - >F061-4_1108	superfamily	223532	56	143	1.22013e-05	43.0615	cl33885	RimI superfamily	N	-	Ribosomal protein S18 acetylase RimI and related acetyltransferases [Translation, ribosomal structure and biogenesis]; Acetyltransferases [General function prediction only].
Q#1109 - >F061-4_1109	specific	224204	1	213	7.41064e-37	128.978	COG1285	SapB	-	cl34217	Uncharacterized membrane protein YhiD, involved in acid resistance [Function unknown]; Uncharacterized membrane protein [Function unknown].
Q#1110 - >F061-4_1110	specific	224204	5	164	2.44293e-42	142.845	COG1285	SapB	C	cl34217	Uncharacterized membrane protein YhiD, involved in acid resistance [Function unknown]; Uncharacterized membrane protein [Function unknown].
Q#1111 - >F061-4_1111	superfamily	225139	42	158	1.46731e-15	73.8228	cl34437	Cfa superfamily	NC	-	Cyclopropane fatty-acyl-phospholipid synthase and related methyltransferases [Lipid transport and metabolism]; Cyclopropane fatty acid synthase and related methyltransferases [Cell envelope biogenesis, outer membrane].
Q#1112 - >F061-4_1112	specific	223669	16	125	7.74515e-10	58.1007	COG0596	MhpC	C	cl21494	Pimeloyl-ACP methyl ester carboxylesterase [Coenzyme transport and metabolism, General function prediction only]; Predicted hydrolases or acyltransferases (alpha/beta hydrolase superfamily) [General function prediction only].
Q#1113 - >F061-4_1113	superfamily	412374	31	182	1.01158e-08	53.4831	cl00429	SNARE_assoc superfamily	-	-	SNARE associated Golgi protein; This is a family of SNARE associated Golgi proteins. The yeast member of this family localizes with the t-SNARE Tlg2.
Q#1114 - >F061-4_1114	specific	223340	3	146	3.31024e-27	100.478	COG0262	FolA	-	cl17279	Dihydrofolate reductase [Coenzyme transport and metabolism]; Dihydrofolate reductase [Coenzyme metabolism].
Q#1117 - >F061-4_1117	specific	224055	6	535	4.92708e-78	255.816	COG1132	MdlB	-	cl34129	ABC-type multidrug transport system, ATPase and permease component [Defense mechanisms]; ABC-type multidrug transport system, ATPase and permease components [Defense mechanisms].
Q#1118 - >F061-4_1118	specific	223979	22	144	1.47068e-23	89.3746	COG1051	YjhB	-	cl00447	ADP-ribose pyrophosphatase YjhB, NUDIX family [Nucleotide transport and metabolism]; ADP-ribose pyrophosphatase [Nucleotide transport and metabolism].
Q#1119 - >F061-4_1119	specific	223757	2	271	2.33185e-42	146.356	COG0685	MetF	-	cl00246	5,10-methylenetetrahydrofolate reductase [Amino acid transport and metabolism]; 5,10-methylenetetrahydrofolate reductase [Amino acid transport and metabolism].
Q#1120 - >F061-4_1120	superfamily	223532	1	168	0.000201133	39.9799	cl33885	RimI superfamily	-	-	Ribosomal protein S18 acetylase RimI and related acetyltransferases [Translation, ribosomal structure and biogenesis]; Acetyltransferases [General function prediction only].
Q#1121 - >F061-4_1121	specific	223440	1	233	1.36484e-73	223.29	COG0363	NagB	-	cl00339	6-phosphogluconolactonase/Glucosamine-6-phosphate isomerase/deaminase [Carbohydrate transport and metabolism]; 6-phosphogluconolactonase/Glucosamine-6-phosphate isomerase/deaminase [Carbohydrate transport and metabolism].
Q#1122 - >F061-4_1122	specific	223879	19	359	0	592.637	COG0809	QueA	-	cl00523	S-adenosylmethionine:tRNA-ribosyltransferase-isomerase (queuine synthetase) [Translation, ribosomal structure and biogenesis]; S-adenosylmethionine:tRNA-ribosyltransferase-isomerase (queuine synthetase) [Translation, ribosomal structure and biogenesis].
Q#1123 - >F061-4_1123	superfamily	387686	4	171	3.96378e-07	47.6223	cl15828	DUF308 superfamily	-	-	Short repeat of unknown function (DUF308); Family of short repeats that occurs in a limited number of membrane proteins. It may divide further in short repeats of around 7-10 residues of the pattern G-#-X(2)-#(2)-X (#=hydrophobic).
Q#1124 - >F061-4_1124	superfamily	419668	11	274	3.25806e-29	111.604	cl21457	TIM superfamily	-	-	TIM-like beta/alpha barrel domains; A large family of domains similar to triose phosphate isomerase (TIM) which, in general, share an eight beta/alpha closed barrel structure.
Q#1127 - >F061-4_1127	specific	223697	6	454	6.69077e-68	222.73	COG0624	ArgE	-	cl14876	Acetylornithine deacetylase/Succinyl-diaminopimelate desuccinylase or related deacylase [Amino acid transport and metabolism]; Acetylornithine deacetylase/Succinyl-diaminopimelate desuccinylase and related deacylases [Amino acid transport and metabolism].
Q#1128 - >F061-4_1128	specific	223399	1	588	0	759.897	COG0322	UvrC	-	cl33836	Excinuclease UvrABC, nuclease subunit [Replication, recombination and repair]; Nuclease subunit of the excinuclease complex [DNA replication, recombination, and repair].
Q#1129 - >F061-4_1129	superfamily	418657	60	314	2.20813e-89	269.264	cl19825	Zn_peptidase superfamily	-	-	Putative neutral zinc metallopeptidase; Members of this family have a predicted zinc binding motif characteristic of neutral zinc metallopeptidases (Prosite:PDOC00129).
Q#1130 - >F061-4_1130	specific	226109	1017	1420	3.00092e-171	517.77	COG3581	COG3581	-	cl21559	Predicted nucleotide-binding protein, sugar kinase/HSP70/actin superfamily [General function prediction only]; Uncharacterized protein conserved in bacteria [Function unknown].
Q#1130 - >F061-4_1130	specific	224835	155	578	9.43274e-164	497.235	COG1924	YjiL	-	cl17037	Activator of 2-hydroxyglutaryl-CoA dehydratase (HSP70-class ATPase domain) [Lipid transport and metabolism]; Activator of 2-hydroxyglutaryl-CoA dehydratase (HSP70-class ATPase domain) [Lipid metabolism].
Q#1130 - >F061-4_1130	specific	226108	650	998	1.97669e-160	486.56	COG3580	COG3580	-	cl21559	Predicted nucleotide-binding protein, sugar kinase/HSP70/actin superfamily [General function prediction only]; Uncharacterized protein conserved in bacteria [Function unknown].
Q#1130 - >F061-4_1130	superfamily	418402	1	253	1.34612e-37	146.318	cl17037	NBD_sugar-kinase_HSP70_actin superfamily	N	-	Nucleotide-Binding Domain of the sugar kinase/HSP70/actin superfamily; This superfamily includes the actin family, the HSP70 family of molecular chaperones and nucleotide exchange factors, the ROK (repressor, ORF, kinase) family, the hexokinase family, the FGGY family (which includes glycerol kinase and similar carbohydrate kinases such as rhamnulokinase and xylulokinase), the exopolyphosphatase/…
Q#1131 - >F061-4_1131	specific	224228	11	196	1.21449e-14	69.1969	COG1309	AcrR	-	cl27691	DNA-binding transcriptional regulator, AcrR family [Transcription]; Transcriptional regulator [Transcription].
Q#1132 - >F061-4_1132	specific	224055	5	582	0	541.249	COG1132	MdlB	-	cl34129	ABC-type multidrug transport system, ATPase and permease component [Defense mechanisms]; ABC-type multidrug transport system, ATPase and permease components [Defense mechanisms].
Q#1133 - >F061-4_1133	specific	224055	1	572	6.0892e-167	486.551	COG1132	MdlB	-	cl34129	ABC-type multidrug transport system, ATPase and permease component [Defense mechanisms]; ABC-type multidrug transport system, ATPase and permease components [Defense mechanisms].
Q#1135 - >F061-4_1135	specific	225695	1	176	9.73202e-39	131.638	COG3153	yhbS	-	cl17182	Predicted N-acetyltransferase YhbS [General function prediction only]; Predicted acetyltransferase [General function prediction only].
Q#1136 - >F061-4_1136	superfamily	418692	1	200	1.21771e-67	206.199	cl19868	DUF1054 superfamily	-	-	Protein of unknown function (DUF1054); This family consists of several hypothetical bacterial proteins of unknown function.
Q#1137 - >F061-4_1137	specific	223533	174	421	0.00124787	40.5997	COG0457	TPR	-	cl33886	Tetratricopeptide (TPR) repeat [General function prediction only]; FOG: TPR repeat [General function prediction only].
Q#1138 - >F061-4_1138	specific	223533	262	524	0.000126693	44.0665	COG0457	TPR	-	cl33886	Tetratricopeptide (TPR) repeat [General function prediction only]; FOG: TPR repeat [General function prediction only].
Q#1138 - >F061-4_1138	superfamily	225605	194	277	0.0013119	40.4859	cl34545	PilF superfamily	NC	-	Tfp pilus assembly protein PilF [Cell motility, Extracellular structures]; Tfp pilus assembly protein PilF [Cell motility and secretion / Intracellular trafficking and secretion].
Q#1139 - >F061-4_1139	superfamily	424112	15	302	3.37198e-13	72.1143	cl40481	YlqF_related_GTPase superfamily	C	-	Circularly permuted YlqF-related GTPases; These proteins are found in bacteria, eukaryotes, and archaea. They all exhibit a circular permutation of the GTPase signature motifs so that the order of the conserved G box motifs is G4-G5-G1-G2-G3, with G4 and G5 being permuted from the C-terminal region of proteins in the Ras superfamily to the N-terminus of YlqF-related GTPases.
Q#1141 - >F061-4_1141	specific	223860	1	118	7.78759e-09	49.7443	COG0789	SoxR	-	cl29198	DNA-binding transcriptional regulator, MerR family [Transcription]; Predicted transcriptional regulators [Transcription].
Q#1142 - >F061-4_1142	specific	223635	1	272	1.36168e-53	174.522	COG0561	Cof	-	cl21460	Hydroxymethylpyrimidine pyrophosphatase and other HAD family phosphatases [Coenzyme transport and metabolism, General function prediction only]; Predicted hydrolases of the HAD superfamily [General function prediction only].
Q#1144 - >F061-4_1144	specific	223959	1	257	4.39288e-65	203.126	COG1028	FabG	-	cl21454	NAD(P)-dependent dehydrogenase, short-chain alcohol dehydrogenase family [Lipid transport and metabolism, Secondary metabolites biosynthesis, transport and catabolism, General function prediction only]; Dehydrogenases with different specificities (related to short-chain alcohol dehydrogenases) [Secondary metabolites biosynthesis, transport, and catabolism / General function prediction only].
Q#1145 - >F061-4_1145	superfamily	223924	9	690	0	630.08	cl34056	Ppk superfamily	-	-	Polyphosphate kinase [Inorganic ion transport and metabolism]; Polyphosphate kinase [Inorganic ion transport and metabolism].
Q#1146 - >F061-4_1146	superfamily	418686	64	327	7.5422e-17	81.9385	cl19860	DUF2252 superfamily	C	-	Uncharacterized protein conserved in bacteria (DUF2252); This domain, found in various hypothetical bacterial proteins, has no known function.
Q#1147 - >F061-4_1147	specific	224228	1	189	0.000318617	39.9218	COG1309	AcrR	-	cl27691	DNA-binding transcriptional regulator, AcrR family [Transcription]; Transcriptional regulator [Transcription].
Q#1148 - >F061-4_1148	specific	224059	8	229	3.03517e-97	282.861	COG1136	LolD	-	cl38936	ABC-type lipoprotein export system, ATPase component [Cell wall/membrane/envelope biogenesis]; ABC-type antimicrobial peptide transport system, ATPase component [Defense mechanisms].
Q#1149 - >F061-4_1149	superfamily	357184	95	359	3.83211e-14	72.7114	cl30308	LolE superfamily	N	-	ABC-type transport system, involved in lipoprotein release, permease component [Cell wall/membrane/envelope biogenesis]; ABC-type transport system, involved in lipoprotein release, permease component [Cell envelope biogenesis, outer membrane].
Q#1151 - >F061-4_1151	superfamily	421419	4	241	2.15273e-70	215.892	cl26964	ABC_trans_CmpB superfamily	-	-	Putative ABC-transporter type IV; CmpB is a family of membrane proteins that are likely to be part of a two-component type IV ABC-transporter system. Families can transport multiple drugs including ethidium and fluoroquinolones. UniProtKB:Q83XH0 is a member of TCDB family 3.A.1.121.4.
Q#1152 - >F061-4_1152	specific	224203	4	276	9.59026e-53	173.54	COG1284	YitT	-	cl34216	Uncharacterized membrane-anchored protein YitT, contains DUF161 and DUF2179 domains [Function unknown]; Uncharacterized conserved protein [Function unknown].
Q#1153 - >F061-4_1153	specific	224584	15	155	4.93863e-08	49.9466	COG1670	RimL	-	cl34333	Protein N-acetyltransferase, RimJ/RimL family [Translation, ribosomal structure and biogenesis, Posttranslational modification, protein turnover, chaperones]; Acetyltransferases, including N-acetylases of ribosomal proteins [Translation, ribosomal structure and biogenesis].
Q#1155 - >F061-4_1155	specific	224054	1	268	6.78117e-43	147.839	COG1131	CcmA	-	cl34128	ABC-type multidrug transport system, ATPase component [Defense mechanisms]; ABC-type multidrug transport system, ATPase component [Defense mechanisms].
Q#1156 - >F061-4_1156	specific	224639	2	115	1.77303e-35	117.748	COG1725	YhcF	-	cl34344	DNA-binding transcriptional regulator YhcF, GntR family [Transcription]; Predicted transcriptional regulators [Transcription].
Q#1157 - >F061-4_1157	specific	224038	4	439	1.67093e-174	497.147	COG1113	AnsP	-	cl30117	L-asparagine transporter and related permeases [Amino acid transport and metabolism]; Gamma-aminobutyrate permease and related permeases [Amino acid transport and metabolism].
Q#1158 - >F061-4_1158	specific	223860	3	102	8.06618e-18	76.7083	COG0789	SoxR	-	cl29198	DNA-binding transcriptional regulator, MerR family [Transcription]; Predicted transcriptional regulators [Transcription].
Q#1159 - >F061-4_1159	specific	223107	7	540	0	543.394	COG0028	IlvB	-	cl39075	Acetolactate synthase large subunit or other thiamine pyrophosphate-requiring enzyme [Amino acid transport and metabolism, Coenzyme transport and metabolism]; Thiamine pyrophosphate-requiring enzymes [acetolactate synthase, pyruvate dehydrogenase (cytochrome), glyoxylate carboligase, phosphonopyruvate decarboxylase] [Amino acid transport and metabolism / Coenzyme metabolism].
Q#1160 - >F061-4_1160	specific	223533	14	268	2.81501e-05	45.6073	COG0457	TPR	-	cl33886	Tetratricopeptide (TPR) repeat [General function prediction only]; FOG: TPR repeat [General function prediction only].
Q#1161 - >F061-4_1161	specific	223701	29	367	6.85644e-67	215.964	COG0628	PerM	-	cl00465	Predicted PurR-regulated permease PerM [General function prediction only]; Predicted permease, member of the PurR regulon [General function prediction only].
Q#1162 - >F061-4_1162	specific	225333	1	332	7.46364e-143	407.501	COG2706	Pgl	-	cl34482	6-phosphogluconolactonase, cycloisomerase 2 family [Carbohydrate transport and metabolism]; 3-carboxymuconate cyclase [Carbohydrate transport and metabolism].
Q#1164 - >F061-4_1164	specific	224527	1	183	1.55458e-49	159.012	COG1611	YgdH	-	cl22881	Predicted Rossmann fold nucleotide-binding protein [General function prediction only]; Predicted Rossmann fold nucleotide-binding protein [General function prediction only].
Q#1165 - >F061-4_1165	superfamily	418386	7	108	0.000162632	37.7099	cl16941	NTP-PPase superfamily	-	-	Nucleoside Triphosphate Pyrophosphohydrolase (EC 3.6.1.8) MazG-like domain superfamily; This superfamily contains enzymes that hydrolyze the alpha-beta phosphodiester bond of all canonical NTPs into monophosphate derivatives and pyrophosphate (PPi). Divalent ions, such as Mg2+ ion(s), are essential to activate a proposed water nucleophile and stabilize the charged intermediates to facilitate cata…
Q#1166 - >F061-4_1166	superfamily	223532	16	148	0.000701819	38.4391	cl33885	RimI superfamily	-	-	Ribosomal protein S18 acetylase RimI and related acetyltransferases [Translation, ribosomal structure and biogenesis]; Acetyltransferases [General function prediction only].
Q#1169 - >F061-4_1169	superfamily	412715	9	268	1.30894e-50	166.799	cl01051	Antibiotic_NAT superfamily	-	-	Aminoglycoside 3-N-acetyltransferase; This family consists of bacterial aminoglycoside 3-N-acetyltransferases EC:2.3.1.81, these catalyze the reaction: Acetyl-Co + a 2-deoxystreptamine antibiotic <=> CoA + N3'-acetyl-2-deoxystreptamine antibiotic. The enzyme can use a range of antibiotics with 2-deoxystreptamine rings as acceptor for its acetyltransferase activity, this inactivates and confers re…
Q#1170 - >F061-4_1170	superfamily	412722	36	306	2.05131e-62	201.848	cl01067	Dyp_perox superfamily	-	-	Dyp-type peroxidase family; This family of dye-decolourising peroxidases lack a typical heme-binding region.
Q#1171 - >F061-4_1171	specific	223895	4	261	4.32143e-118	340.396	COG0825	AccA	-	cl23717	Acetyl-CoA carboxylase alpha subunit [Lipid transport and metabolism]; Acetyl-CoA carboxylase alpha subunit [Lipid metabolism].
Q#1172 - >F061-4_1172	specific	223848	1	288	9.04669e-156	435.974	COG0777	AccD	-	cl23717	Acetyl-CoA carboxylase beta subunit [Lipid transport and metabolism]; Acetyl-CoA carboxylase beta subunit [Lipid metabolism].
Q#1173 - >F061-4_1173	specific	223516	1	448	0	641.239	COG0439	AccC	-	cl39082	Biotin carboxylase [Lipid transport and metabolism]; Biotin carboxylase [Lipid metabolism].
Q#1174 - >F061-4_1174	specific	223835	4	141	4.79582e-65	194.395	COG0764	FabA	-	cl00509	3-hydroxymyristoyl/3-hydroxydecanoyl-(acyl carrier protein) dehydratase [Lipid transport and metabolism]; 3-hydroxymyristoyl/3-hydroxydecanoyl-(acyl carrier protein) dehydratases [Lipid metabolism].
Q#1175 - >F061-4_1175	specific	223585	6	165	1.34579e-28	102.846	COG0511	AccB	-	cl33922	Biotin carboxyl carrier protein [Coenzyme transport and metabolism, Lipid transport and metabolism]; Biotin carboxyl carrier protein [Lipid metabolism].
Q#1176 - >F061-4_1176	specific	223381	1	410	0	534.148	COG0304	FabB	-	cl09938	3-oxoacyl-(acyl-carrier-protein) synthase [Lipid transport and metabolism, Secondary metabolites biosynthesis, transport and catabolism]; 3-oxoacyl-(acyl-carrier-protein) synthase [Lipid metabolism / Secondary metabolites biosynthesis, transport, and catabolism].
Q#1177 - >F061-4_1177	specific	223959	1	242	2.9028e-81	243.957	COG1028	FabG	-	cl21454	NAD(P)-dependent dehydrogenase, short-chain alcohol dehydrogenase family [Lipid transport and metabolism, Secondary metabolites biosynthesis, transport and catabolism, General function prediction only]; Dehydrogenases with different specificities (related to short-chain alcohol dehydrogenases) [Secondary metabolites biosynthesis, transport, and catabolism / General function prediction only].
Q#1178 - >F061-4_1178	specific	223408	1	302	8.03648e-124	356.597	COG0331	FabD	-	cl08282	Malonyl CoA-acyl carrier protein transacylase [Lipid transport and metabolism]; (acyl-carrier-protein) S-malonyltransferase [Lipid metabolism].
Q#1179 - >F061-4_1179	specific	223314	2	74	1.093e-08	46.5188	COG0236	AcpP	-	cl09936	Acyl carrier protein [Lipid transport and metabolism, Secondary metabolites biosynthesis, transport and catabolism]; Acyl carrier protein [Lipid metabolism / Secondary metabolites biosynthesis, transport, and catabolism].
Q#1180 - >F061-4_1180	specific	223409	3	321	2.44136e-127	366.551	COG0332	FabH	-	cl30434	3-oxoacyl-[acyl-carrier-protein] synthase III [Lipid transport and metabolism]; 3-oxoacyl-[acyl-carrier-protein].
Q#1181 - >F061-4_1181	specific	224759	34	138	4.81229e-16	69.5471	COG1846	MarR	-	cl21459	DNA-binding transcriptional regulator, MarR family [Transcription]; Transcriptional regulators [Transcription].
Q#1182 - >F061-4_1182	specific	223835	2	144	5.63639e-37	123.518	COG0764	FabA	-	cl00509	3-hydroxymyristoyl/3-hydroxydecanoyl-(acyl carrier protein) dehydratase [Lipid transport and metabolism]; 3-hydroxymyristoyl/3-hydroxydecanoyl-(acyl carrier protein) dehydratases [Lipid metabolism].
Q#1183 - >F061-4_1183	specific	223696	1	250	1.23627e-129	366.924	COG0623	FabI	-	cl21454	Enoyl-[acyl-carrier-protein] reductase (NADH) [Lipid transport and metabolism]; Enoyl-[acyl-carrier-protein].
Q#1185 - >F061-4_1185	specific	223173	4	234	2.7319e-59	190.674	COG0095	LplA	-	cl14057	Lipoate-protein ligase A [Coenzyme transport and metabolism]; Lipoate-protein ligase A [Coenzyme metabolism].
Q#1187 - >F061-4_1187	specific	223557	8	610	0	1218.95	COG0481	LepA	-	cl33901	Translation elongation factor EF-4, membrane-bound GTPase [Translation, ribosomal structure and biogenesis]; Membrane GTPase LepA [Cell envelope biogenesis, outer membrane].
Q#1188 - >F061-4_1188	specific	224584	1	152	4.66546e-25	95.4002	COG1670	RimL	-	cl34333	Protein N-acetyltransferase, RimJ/RimL family [Translation, ribosomal structure and biogenesis, Posttranslational modification, protein turnover, chaperones]; Acetyltransferases, including N-acetylases of ribosomal proteins [Translation, ribosomal structure and biogenesis].
Q#1190 - >F061-4_1190	specific	224322	211	402	1.21861e-14	78.8244	COG1404	AprE	NC	cl34254	Serine protease, subtilisin family [Posttranslational modification, protein turnover, chaperones]; Subtilisin-like serine proteases [Posttranslational modification, protein turnover, chaperones].
Q#1191 - >F061-4_1191	specific	223840	5	439	3.11696e-108	328.127	COG0769	MurE	-	cl34038	UDP-N-acetylmuramyl tripeptide synthase [Cell wall/membrane/envelope biogenesis]; UDP-N-acetylmuramyl tripeptide synthase [Cell envelope biogenesis, outer membrane].
Q#1192 - >F061-4_1192	specific	225974	13	258	2.26279e-134	379.051	COG3442	COG3442	-	cl00020	Glutamine amidotransferase related to the GATase domain of CobQ [General function prediction only]; Predicted glutamine amidotransferase [General function prediction only].
Q#1194 - >F061-4_1194	superfamily	224429	126	244	7.2542e-26	105.512	cl25452	YgcG superfamily	C	-	Uncharacterized membrane protein YgcG, contains a TPM-fold domain [Function unknown]; Beta-propeller domains of methanol dehydrogenase type [General function prediction only].
Q#1195 - >F061-4_1195	specific	223545	1	499	0	621.879	COG0469	PykF	-	cl39076	Pyruvate kinase [Carbohydrate transport and metabolism]; Pyruvate kinase [Carbohydrate transport and metabolism].
Q#1196 - >F061-4_1196	specific	223283	1	316	4.67819e-142	404.688	COG0205	PfkA	-	cl00204	6-phosphofructokinase [Carbohydrate transport and metabolism]; 6-phosphofructokinase [Carbohydrate transport and metabolism].
Q#1197 - >F061-4_1197	specific	223660	1	1032	0	943.638	COG0587	DnaE	-	cl33964	DNA polymerase III, alpha subunit [Replication, recombination and repair]; DNA polymerase III, alpha subunit [DNA replication, recombination, and repair].
Q#1200 - >F061-4_1200	specific	224567	1	425	2.3844e-47	167.868	COG1653	UgpB	-	cl21456	ABC-type glycerol-3-phosphate transport system, periplasmic component [Carbohydrate transport and metabolism]; ABC-type sugar transport system, periplasmic component [Carbohydrate transport and metabolism].
Q#1201 - >F061-4_1201	specific	223578	2	536	0	1008.97	COG0504	PyrG	-	cl33917	CTP synthase (UTP-ammonia lyase) [Nucleotide transport and metabolism]; CTP synthase (UTP-ammonia lyase) [Nucleotide transport and metabolism].
Q#1202 - >F061-4_1202	specific	225170	1	75	4.12037e-11	53.269	COG2261	YeaQ	-	cl00978	Uncharacterized membrane protein YeaQ/YmgE, transglycosylase-associated protein family [General function prediction only]; Predicted membrane protein [Function unknown].
Q#1203 - >F061-4_1203	superfamily	223880	627	731	1.75396e-11	65.192	cl34047	TonB superfamily	C	-	Periplasmic protein TonB, links inner and outer membranes [Cell wall/membrane/envelope biogenesis]; Periplasmic protein TonB, links inner and outer membranes [Cell envelope biogenesis, outer membrane].
Q#1203 - >F061-4_1203	superfamily	224117	453	635	4.13598e-11	67.0468	cl34174	Smc superfamily	N	-	Chromosome segregation ATPase [Cell cycle control, cell division, chromosome partitioning]; Chromosome segregation ATPases [Cell division and chromosome partitioning].
Q#1203 - >F061-4_1203	superfamily	224117	64	243	6.03596e-06	50.098	cl34174	Smc superfamily	N	-	Chromosome segregation ATPase [Cell cycle control, cell division, chromosome partitioning]; Chromosome segregation ATPases [Cell division and chromosome partitioning].
Q#1205 - >F061-4_1205	superfamily	413097	3	179	3.05764e-99	283.958	cl01860	DUF436 superfamily	-	-	Protein of unknown function (DUF436); Family of bacterial proteins with undetermined function.
Q#1206 - >F061-4_1206	superfamily	419687	2	151	2.22001e-22	87.4513	cl21488	ECF_trnsprt superfamily	-	-	ECF transporter, substrate-specific component; Energy-coupling factor (ECF) transporters consist of a substrate-specific component (known as the S component), and an energy-coupling module. The substrate-binding component is a small integral membrane protein which captures specific substrates and forms an active transporter in the presence of the energy-coupling AT module.
Q#1207 - >F061-4_1207	specific	223428	14	220	1.19779e-74	226.701	COG0351	ThiD	-	cl00192	Hydroxymethylpyrimidine/phosphomethylpyrimidine kinase [Coenzyme transport and metabolism]; Hydroxymethylpyrimidine/phosphomethylpyrimidine kinase [Coenzyme metabolism].
Q#1208 - >F061-4_1208	superfamily	412208	1	35	7.68548e-10	50.6644	cl00192	ribokinase_pfkB_like superfamily	C	-	ribokinase/pfkB superfamily: Kinases that accept a wide variety of substrates, including carbohydrates and aromatic small molecules, all are phosphorylated at a hydroxyl group. The superfamily includes ribokinase, fructokinase, ketohexokinase, 2-dehydro-3-deoxygluconokinase, 1-phosphofructokinase, the minor 6-phosphofructokinase (PfkB), inosine-guanosine kinase, and adenosine kinase. Even though …
Q#1209 - >F061-4_1209	specific	223179	1	248	2.06726e-118	338.858	COG0101	TruA	-	cl33766	tRNA U38,U39,U40 pseudouridine synthase TruA [Translation, ribosomal structure and biogenesis]; Pseudouridylate synthase [Translation, ribosomal structure and biogenesis].
Q#1210 - >F061-4_1210	specific	223759	1	342	2.53685e-117	343.267	COG0687	PotD	-	cl34006	Spermidine/putrescine-binding periplasmic protein [Amino acid transport and metabolism]; Spermidine/putrescine-binding periplasmic protein [Amino acid transport and metabolism].
Q#1211 - >F061-4_1211	specific	224618	6	186	5.87198e-70	210.618	COG1704	LemA	-	cl00742	Uncharacterized conserved protein [Function unknown]; Uncharacterized conserved protein [Function unknown].
Q#1212 - >F061-4_1212	superfamily	224429	77	225	8.51918e-41	142.491	cl25452	YgcG superfamily	C	-	Uncharacterized membrane protein YgcG, contains a TPM-fold domain [Function unknown]; Beta-propeller domains of methanol dehydrogenase type [General function prediction only].
Q#1213 - >F061-4_1213	specific	224098	4	254	3.79004e-78	236.699	COG1177	PotC	-	cl34160	ABC-type spermidine/putrescine transport system, permease component II [Amino acid transport and metabolism]; ABC-type spermidine/putrescine transport system, permease component II [Amino acid transport and metabolism].
Q#1214 - >F061-4_1214	specific	224097	1	258	1.2786e-79	241.747	COG1176	PotB	-	cl00427	ABC-type spermidine/putrescine transport system, permease component I [Amino acid transport and metabolism]; ABC-type spermidine/putrescine transport system, permease component I [Amino acid transport and metabolism].
Q#1215 - >F061-4_1215	specific	226361	3	346	5.56826e-158	447.883	COG3842	PotA	-	cl34678	ABC-type Fe3+/spermidine/putrescine transport systems, ATPase components [Amino acid transport and metabolism]; ABC-type spermidine/putrescine transport systems, ATPase components [Amino acid transport and metabolism].
Q#1216 - >F061-4_1216	specific	223882	14	302	1.99275e-137	390.036	COG0812	MurB	-	cl39087	UDP-N-acetylenolpyruvoylglucosamine reductase [Cell wall/membrane/envelope biogenesis]; UDP-N-acetylmuramate dehydrogenase [Cell envelope biogenesis, outer membrane].
Q#1217 - >F061-4_1217	specific	223232	3	477	2.71133e-90	283.416	COG0154	GatA	-	cl18951	Asp-tRNAAsn/Glu-tRNAGln amidotransferase A subunit or related amidase [Translation, ribosomal structure and biogenesis]; Asp-tRNAAsn/Glu-tRNAGln amidotransferase A subunit and related amidases [Translation, ribosomal structure and biogenesis].
Q#1218 - >F061-4_1218	specific	225510	20	307	9.51295e-78	238.678	COG2962	RarD	-	cl34527	Uncharacterized membrane protein RarD, contains two EamA domains [Function unknown]; Predicted permeases [General function prediction only].
Q#1219 - >F061-4_1219	specific	223161	1	284	1.00957e-102	301.826	COG0083	ThrB	-	cl33761	Homoserine kinase [Amino acid transport and metabolism]; Homoserine kinase [Amino acid transport and metabolism].
Q#1220 - >F061-4_1220	specific	223536	1	316	8.62186e-137	395.025	COG0460	ThrA	-	cl33888	Homoserine dehydrogenase [Amino acid transport and metabolism]; Homoserine dehydrogenase [Amino acid transport and metabolism].
Q#1221 - >F061-4_1221	specific	223094	1	429	0	616.166	COG0015	PurB	-	cl33740	Adenylosuccinate lyase [Nucleotide transport and metabolism]; Adenylosuccinate lyase [Nucleotide transport and metabolism].
Q#1222 - >F061-4_1222	superfamily	224117	8	317	0.00213851	40.8532	cl34174	Smc superfamily	N	-	Chromosome segregation ATPase [Cell cycle control, cell division, chromosome partitioning]; Chromosome segregation ATPases [Cell division and chromosome partitioning].
Q#1223 - >F061-4_1223	specific	223194	5	382	1.36359e-172	486.046	COG0116	RlmL	-	cl17173	23S rRNA G2445 N2-methylase RlmL [Translation, ribosomal structure and biogenesis]; Predicted N6-adenine-specific DNA methylase [DNA replication, recombination, and repair].
Q#1224 - >F061-4_1224	specific	226127	1	125	1.38383e-15	69.7743	COG3599	DivIVA	C	cl34642	Cell division septum initiation DivIVA, interacts with FtsZ, MinD and other proteins [Cell cycle control, cell division, chromosome partitioning]; Cell division initiation protein [Cell division and chromosome partitioning].
Q#1225 - >F061-4_1225	superfamily	419877	1	173	1.38928e-57	178.374	cl22881	DNA_processg_A superfamily	-	-	DNA recombination-mediator protein A; The SMF family, of DNA processing chain A, dprA, are a group of bacterial proteins. In H. pylori, dprA is required for natural chromosomal and plasmid transformation. It has now been shown that DprA is found to bind cooperatively to single-stranded DNA (ssDNA) and to interact with RecA. In the process, DprA-RecA-ssDNA filaments are produced and these filament…
Q#1226 - >F061-4_1226	specific	225868	27	194	7.37268e-81	238.421	COG3331	PrfA	-	cl01314	Penicillin-binding protein-related factor A, putative recombinase [General function prediction only]; Penicillin-binding protein-related factor A, putative recombinase [General function prediction only].
Q#1227 - >F061-4_1227	specific	223815	15	647	5.80635e-178	521.148	COG0744	MrcB	-	cl34027	Membrane carboxypeptidase (penicillin-binding protein) [Cell wall/membrane/envelope biogenesis]; Membrane carboxypeptidase (penicillin-binding protein) [Cell envelope biogenesis, outer membrane].
Q#1228 - >F061-4_1228	specific	223836	506	718	1.32964e-84	266.292	COG0765	HisM	-	cl00427	ABC-type amino acid transport system, permease component [Amino acid transport and metabolism]; ABC-type amino acid transport system, permease component [Amino acid transport and metabolism].
Q#1228 - >F061-4_1228	specific	223904	1	249	2.9352e-48	171.339	COG0834	HisJ	-	cl21456	ABC-type amino acid transport/signal transduction system, periplasmic component/domain [Amino acid transport and metabolism, Signal transduction mechanisms]; ABC-type amino acid transport/signal transduction systems, periplasmic component/domain [Amino acid transport and metabolism / Signal transduction mechanisms].
Q#1228 - >F061-4_1228	specific	223904	271	497	1.96086e-47	169.028	COG0834	HisJ	-	cl21456	ABC-type amino acid transport/signal transduction system, periplasmic component/domain [Amino acid transport and metabolism, Signal transduction mechanisms]; ABC-type amino acid transport/signal transduction systems, periplasmic component/domain [Amino acid transport and metabolism / Signal transduction mechanisms].
Q#1229 - >F061-4_1229	specific	224051	6	244	4.42582e-160	442.717	COG1126	GlnQ	-	cl34125	ABC-type polar amino acid transport system, ATPase component [Amino acid transport and metabolism]; ABC-type polar amino acid transport system, ATPase component [Amino acid transport and metabolism].
Q#1230 - >F061-4_1230	specific	223590	129	321	4.11346e-33	120.428	COG0516	GuaB	-	cl33926	IMP dehydrogenase/GMP reductase [Nucleotide transport and metabolism]; IMP dehydrogenase/GMP reductase [Nucleotide transport and metabolism].
Q#1230 - >F061-4_1230	superfamily	419668	80	165	0.00290915	38.3539	cl21457	TIM superfamily	C	-	TIM-like beta/alpha barrel domains; A large family of domains similar to triose phosphate isomerase (TIM) which, in general, share an eight beta/alpha closed barrel structure.
Q#1231 - >F061-4_1231	superfamily	225721	6	360	1.62034e-35	132.434	cl34564	AbrB superfamily	-	-	Uncharacterized membrane protein AbrB, regulator of aidB expression [General function prediction only]; Putative ammonia monooxygenase [General function prediction only].
Q#1232 - >F061-4_1232	specific	225127	50	678	0	659.289	COG2217	ZntA	-	cl21460	Cation transport ATPase [Inorganic ion transport and metabolism]; Cation transport ATPase [Inorganic ion transport and metabolism].
Q#1233 - >F061-4_1233	superfamily	418433	1	163	2.26972e-28	111.789	cl17190	NK superfamily	-	-	Nucleoside/nucleotide kinase (NK) is a protein superfamily consisting of multiple families of enzymes that share structural similarity and are functionally related to the catalysis of the reversible phosphate group transfer from nucleoside triphosphates to nucleosides/nucleotides, nucleoside monophosphates, or sugars. Members of this family play a wide variety of essential roles in nucleotide met…
Q#1233 - >F061-4_1233	superfamily	227634	458	626	4.38659e-14	76.1728	cl34982	Trl1 superfamily	C	-	tRNA splicing ligase [Translation, ribosomal structure and biogenesis]; Uncharacterized conserved protein [Function unknown].
Q#1233 - >F061-4_1233	superfamily	417454	180	356	0.000515875	42.7929	cl13995	MPP_superfamily superfamily	C	-	metallophosphatase superfamily, metallophosphatase domain; Metallophosphatases (MPPs), also known as metallophosphoesterases, phosphodiesterases (PDEs), binuclear metallophosphoesterases, and dimetal-containing phosphoesterases (DMPs), represent a diverse superfamily of enzymes with a conserved domain containing an active site consisting of two metal ions (usually manganese, iron, or zinc) coordi…
Q#1235 - >F061-4_1235	superfamily	412567	1	225	9.75402e-50	161.686	cl00784	DUF554 superfamily	-	-	Protein of unknown function (DUF554); Family of uncharacterized prokaryotic proteins. Multiple predicted transmembrane regions suggest that the region is membrane associated.
Q#1236 - >F061-4_1236	superfamily	417498	1	494	0	576.559	cl14813	GluZincin superfamily	-	-	Gluzincin Peptidase family (thermolysin-like proteinases, TLPs) which includes peptidases M1, M2, M3, M4, M13, M32 and M36 (fungalysins); The Gluzincin family (thermolysin-like peptidases or TLPs) includes several zinc-dependent metallopeptidases such as M1, M2, M3, M4, M13, M32, M36 peptidases (MEROPS classification), which contain the HEXXH motif as part of their active site. Peptidases in this…
Q#1238 - >F061-4_1238	specific	223423	1	121	1.31854e-08	49.7636	COG0346	GloA	-	cl14632	Catechol 2,3-dioxygenase or other lactoylglutathione lyase family enzyme [Secondary metabolites biosynthesis, transport and catabolism]; Lactoylglutathione lyase and related lyases [Amino acid transport and metabolism].
Q#1241 - >F061-4_1241	superfamily	412860	1	139	1.51955e-12	60.8805	cl01368	GyrI-like superfamily	-	-	GyrI-like small molecule binding domain; This family contains the small molecule binding domain of a number of different bacterial transcription activators. This family also contains DNA gyrase inhibitors. The GyrI superfamily contains a diad of the SHS2 module, adapted for small-molecule binding. The GyrI superfamily includes a family of secreted forms that is found only in animals and the bacte…
Q#1242 - >F061-4_1242	superfamily	412876	1	106	3.91615e-19	75.9058	cl01393	DUF952 superfamily	-	-	Protein of unknown function (DUF952); This family consists of several hypothetical bacterial and plant proteins of unknown function.
Q#1243 - >F061-4_1243	specific	223188	21	191	1.07117e-41	139.251	COG0110	WbbJ	-	cl00160	Acetyltransferase (isoleucine patch superfamily) [General function prediction only]; Acetyltransferase (isoleucine patch superfamily) [General function prediction only].
Q#1244 - >F061-4_1244	superfamily	223532	67	122	0.000112351	39.5947	cl33885	RimI superfamily	N	-	Ribosomal protein S18 acetylase RimI and related acetyltransferases [Translation, ribosomal structure and biogenesis]; Acetyltransferases [General function prediction only].
Q#1246 - >F061-4_1246	specific	224396	51	172	7.50527e-05	45.3259	COG1479	COG1479	C	cl23836	Uncharacterized conserved protein, contains ParB-like and HNH nuclease domains [Function unknown]; Uncharacterized conserved protein [Function unknown].
Q#1247 - >F061-4_1247	superfamily	225253	1	314	1.26287e-11	64.3386	cl28501	YafY superfamily	-	-	Predicted DNA-binding transcriptional regulator YafY, contains an HTH and WYL domains [Transcription]; Predicted transcriptional regulator [Transcription].
Q#1248 - >F061-4_1248	superfamily	412525	4	266	1.95789e-54	177.886	cl00700	Peptidase_S66 superfamily	-	-	LD-Carboxypeptidase, a serine protease, includes microcin C7 self immunity protein; LD-carboxypeptidase (Muramoyltetrapeptide carboxypeptidase; EC 3.4.17.13; Merops family S66; initially described as Carboxypeptidase II) family also includes the microcin c7 self-immunity protein (MccF) as well as uncharacterized proteins including hypothetical proteins. LD-carboxypeptidase hydrolyzes the amide bo…
Q#1251 - >F061-4_1251	superfamily	424065	1	161	7.80311e-37	124.492	cl40423	cupin_RmlC-like superfamily	-	-	RmlC-like cupin superfamily; This superfamily contains proteins similar to the RmlC (dTDP (deoxythymidine diphosphates)-4-dehydrorhamnose 3,5-epimerase)-like cupins. RmlC is a dTDP-sugar isomerase involved in the synthesis of L-rhamnose, a saccharide required for the virulence of some pathogenic bacteria. Cupins are a functionally diverse superfamily originally discovered based on the highly cons…
Q#1252 - >F061-4_1252	specific	224055	1	523	1.67846e-73	243.49	COG1132	MdlB	-	cl34129	ABC-type multidrug transport system, ATPase and permease component [Defense mechanisms]; ABC-type multidrug transport system, ATPase and permease components [Defense mechanisms].
Q#1253 - >F061-4_1253	specific	225174	6	445	2.10591e-167	477.578	COG2265	TrmA	-	cl17173	tRNA/tmRNA/rRNA uracil-C5-methylase, TrmA/RlmC/RlmD family [Translation, ribosomal structure and biogenesis]; SAM-dependent methyltransferases related to tRNA (uracil-5-)-methyltransferase [Translation, ribosomal structure and biogenesis].
Q#1254 - >F061-4_1254	superfamily	418386	26	88	3.26359e-05	38.8655	cl16941	NTP-PPase superfamily	N	-	Nucleoside Triphosphate Pyrophosphohydrolase (EC 3.6.1.8) MazG-like domain superfamily; This superfamily contains enzymes that hydrolyze the alpha-beta phosphodiester bond of all canonical NTPs into monophosphate derivatives and pyrophosphate (PPi). Divalent ions, such as Mg2+ ion(s), are essential to activate a proposed water nucleophile and stabilize the charged intermediates to facilitate cata…
Q#1255 - >F061-4_1255	specific	224235	120	412	1.23651e-57	191.868	COG1316	Cps2a	-	cl00581	Anionic cell wall polymer biosynthesis enzyme, LytR-Cps2A-Psr (LCP) family [Cell wall/membrane/envelope biogenesis]; Transcriptional regulator [Transcription].
Q#1257 - >F061-4_1257	superfamily	226925	2	331	3.52713e-68	218.121	cl34773	Eis superfamily	-	-	Predicted acetyltransferase [General function prediction only]; Predicted acetyltransferase involved in intracellular survival and related acetyltransferases [General function prediction only].
Q#1258 - >F061-4_1258	specific	223562	1	531	0	652.393	COG0488	Uup	-	cl33905	ATPase components of ABC transporters with duplicated ATPase domains [General function prediction only]; ATPase components of ABC transporters with duplicated ATPase domains [General function prediction only].
Q#1259 - >F061-4_1259	specific	225221	10	216	1.4033e-106	305.386	COG2344	Rex	-	cl34460	NADH/NAD ratio-sensing transcriptional regulator Rex [Transcription]; AT-rich DNA-binding protein [General function prediction only].
Q#1260 - >F061-4_1260	specific	224914	2	225	2.83251e-90	264.874	COG2003	RadC	-	cl34390	DNA repair protein RadC, contains a helix-hairpin-helix DNA-binding motif [Replication, recombination and repair]; DNA repair proteins [DNA replication, recombination, and repair].
Q#1262 - >F061-4_1262	specific	223847	1	91	1.14402e-39	126.474	COG0776	HimA	-	cl00257	Bacterial nucleoid DNA-binding protein [Replication, recombination and repair]; Bacterial nucleoid DNA-binding protein [DNA replication, recombination, and repair].
Q#1263 - >F061-4_1263	superfamily	416314	34	226	1.51565e-40	137.194	cl11548	DUF2140 superfamily	-	-	Uncharacterized protein conserved in bacteria (DUF2140); This domain, found in various hypothetical prokaryotic proteins, has no known function.
Q#1264 - >F061-4_1264	specific	224226	1	276	1.97994e-91	271.816	COG1307	DegV	-	cl19360	Fatty acid-binding protein DegV (function unknown) [Lipid transport and metabolism]; Uncharacterized protein conserved in bacteria [Function unknown].
Q#1265 - >F061-4_1265	specific	226287	17	235	1.01914e-51	167.195	COG3764	SrtA	-	cl09098	Sortase (surface protein transpeptidase) [Cell wall/membrane/envelope biogenesis]; Sortase (surface protein transpeptidase) [Cell envelope biogenesis, outer membrane].
Q#1266 - >F061-4_1266	specific	223266	1	806	0	1185.15	COG0188	GyrA	-	cl33798	DNA gyrase/topoisomerase IV, subunit A [Replication, recombination and repair]; Type IIA topoisomerase (DNA gyrase/topo II, topoisomerase IV), A subunit [DNA replication, recombination, and repair].
Q#1267 - >F061-4_1267	superfamily	420029	10	76	0.00557622	32.0468	cl23817	DUF1146 superfamily	-	-	Protein of unknown function (DUF1146); This family consists of several hypothetical bacterial proteins of unknown function.
Q#1268 - >F061-4_1268	specific	223853	8	157	3.66424e-57	175.566	COG0782	GreA	-	cl29503	Transcription elongation factor, GreA/GreB family [Transcription]; Uncharacterized conserved protein, YhbC family [Function unknown].
Q#1269 - >F061-4_1269	specific	224475	192	568	2.91924e-115	345.802	COG1559	YceG	-	cl18961	Cell division protein YceG, involved in septum cleavage [Cell cycle control, cell division, chromosome partitioning]; Aminodeoxychorismate lyase [Coenzyme transport and metabolism].
Q#1269 - >F061-4_1269	superfamily	227596	2	178	0.00114418	41.9084	cl34967	MDN1 superfamily	N	-	Midasin, AAA ATPase with vWA domain, involved in ribosome maturation [Translation, ribosomal structure and biogenesis]; AAA ATPase containing von Willebrand factor type A (vWA) domain [General function prediction only].
Q#1270 - >F061-4_1270	specific	225062	1	110	5.66954e-45	141.258	COG2151	PaaD	-	cl00941	Metal-sulfur cluster biosynthetic enzyme [Posttranslational modification, protein turnover, chaperones]; Predicted metal-sulfur cluster biosynthetic enzyme [General function prediction only].
Q#1271 - >F061-4_1271	specific	223642	41	369	1.67291e-144	412.848	COG0568	RpoD	-	cl33954	DNA-directed RNA polymerase, sigma subunit (sigma70/sigma32) [Transcription]; DNA-directed RNA polymerase, sigma subunit (sigma70/sigma32) [Transcription].
Q#1272 - >F061-4_1272	specific	223435	5	582	8.46944e-143	426.141	COG0358	DnaG	-	cl40740	DNA primase (bacterial type) [Replication, recombination and repair]; DNA primase (bacterial type) [DNA replication, recombination, and repair].
Q#1273 - >F061-4_1273	specific	223832	1	294	1.06665e-104	308.003	COG0761	IspH	-	cl19123	4-Hydroxy-3-methylbut-2-enyl diphosphate reductase IspH [Lipid transport and metabolism]; 4-Hydroxy-3-methylbut-2-enyl diphosphate reductase IspH [Lipid metabolism].
Q#1274 - >F061-4_1274	specific	223843	1	391	4.51773e-102	307.621	COG0772	FtsW	-	cl00511	Bacterial cell division protein FtsW, lipid II flippase [Cell cycle control, cell division, chromosome partitioning]; Bacterial cell division membrane protein [Cell division and chromosome partitioning].
Q#1275 - >F061-4_1275	specific	225818	4	109	3.6118e-18	76.2454	COG3279	LytT	N	cl04498	DNA-binding response regulator, LytR/AlgR family [Transcription, Signal transduction mechanisms]; Response regulator of the LytR/AlgR family [Transcription / Signal transduction mechanisms].
Q#1277 - >F061-4_1277	specific	224054	1	217	1.4314e-43	148.224	COG1131	CcmA	C	cl34128	ABC-type multidrug transport system, ATPase component [Defense mechanisms]; ABC-type multidrug transport system, ATPase component [Defense mechanisms].
Q#1278 - >F061-4_1278	superfamily	224639	1	106	1.91779e-30	104.651	cl34344	YhcF superfamily	-	-	DNA-binding transcriptional regulator YhcF, GntR family [Transcription]; Predicted transcriptional regulators [Transcription].
Q#1279 - >F061-4_1279	specific	223345	1	48	1.09208e-11	52.2663	COG0267	RpmG	-	cl00383	Ribosomal protein L33 [Translation, ribosomal structure and biogenesis]; Ribosomal protein L33 [Translation, ribosomal structure and biogenesis].
Q#1280 - >F061-4_1280	superfamily	421695	21	404	4.83244e-19	88.0544	cl28910	MFS superfamily	-	-	Major Facilitator Superfamily; The Major Facilitator Superfamily (MFS) is a large and diverse group of secondary transporters that includes uniporters, symporters, and antiporters. MFS proteins facilitate the transport across cytoplasmic or internal membranes of a variety of substrates including ions, sugar phosphates, drugs, neurotransmitters, nucleosides, amino acids, and peptides. They do so u…
Q#1281 - >F061-4_1281	specific	223315	1	199	1.56936e-66	202.902	COG0237	CoaE	-	cl30785	Dephospho-CoA kinase [Coenzyme transport and metabolism]; Dephospho-CoA kinase [Coenzyme metabolism].
Q#1282 - >F061-4_1282	specific	223344	1	272	1.45088e-134	380.837	COG0266	Nei	-	cl33822	Formamidopyrimidine-DNA glycosylase [Replication, recombination and repair]; Formamidopyrimidine-DNA glycosylase [DNA replication, recombination, and repair].
Q#1284 - >F061-4_1284	specific	224081	1	297	4.18002e-173	480.536	COG1159	Era	-	cl34149	GTPase Era, involved in 16S rRNA processing [Translation, ribosomal structure and biogenesis]; GTPase [General function prediction only].
Q#1285 - >F061-4_1285	specific	223888	4	126	6.62893e-37	121.935	COG0818	DgkA	-	cl00526	Diacylglycerol kinase [Lipid transport and metabolism]; Diacylglycerol kinase [Cell envelope biogenesis, outer membrane].
Q#1286 - >F061-4_1286	specific	223396	1	166	3.47e-50	158.214	COG0319	YbeY	-	cl00402	ssRNA-specific RNase YbeY, 16S rRNA maturation enzyme [Translation, ribosomal structure and biogenesis]; Predicted metal-dependent hydrolase [General function prediction only].
Q#1287 - >F061-4_1287	superfamily	412239	20	106	4.40103e-09	51.605	cl00228	HIT_like superfamily	C	-	HIT family: HIT (Histidine triad) proteins, named for a motif related to the sequence HxHxH/Qxx (x, a hydrophobic amino acid), are a superfamily of nucleotide hydrolases and transferases, which act on the alpha-phosphate of ribonucleotides. On the basis of sequence, substrate specificity, structure, evolution and mechanism, HIT proteins are classified in the literacture into three major branches:…
Q#1288 - >F061-4_1288	specific	411689	48	313	7.45931e-162	451.269	COG1702	PhoH	-	cl34339	Phosphate starvation-inducible protein PhoH, predicted ATPase [Signal transduction mechanisms]; Phosphate starvation-inducible protein PhoH, predicted ATPase [Signal transduction mechanisms].
Q#1290 - >F061-4_1290	specific	223610	3	376	4.50562e-176	496.692	COG0536	Obg	-	cl33935	GTPase involved in cell partioning and DNA repair [Cell cycle control, cell division, chromosome partitioning, Replication, recombination and repair]; Predicted GTPase [General function prediction only].
Q#1291 - >F061-4_1291	specific	224034	3	449	2.34968e-160	461.044	COG1109	ManB	-	cl38939	Phosphomannomutase [Carbohydrate transport and metabolism]; Phosphomannomutase [Carbohydrate transport and metabolism].
Q#1292 - >F061-4_1292	superfamily	227193	4	320	2.67973e-67	215.777	cl34833	YbbR superfamily	C	-	Uncharacterized protein, YbbR domain [Function unknown]; Uncharacterized protein conserved in bacteria [Function unknown].
Q#1293 - >F061-4_1293	specific	224539	17	259	1.26188e-96	284.178	COG1624	DisA_N	-	cl34324	Diadenylate cyclase (c-di-AMP synthetase), DisA_N domain [Signal transduction mechanisms]; Uncharacterized conserved protein [Function unknown].
Q#1294 - >F061-4_1294	specific	223746	1	380	1.62161e-120	377.421	COG0674	PorA	-	cl34003	Pyruvate:ferredoxin oxidoreductase or related 2-oxoacid:ferredoxin oxidoreductase, alpha subunit [Energy production and conversion]; Pyruvate:ferredoxin oxidoreductase and related 2-oxoacid:ferredoxin oxidoreductases, alpha subunit [Energy production and conversion].
Q#1294 - >F061-4_1294	specific	223945	796	1165	1.63586e-95	307.316	COG1013	PorB	-	cl34061	Pyruvate:ferredoxin oxidoreductase or related 2-oxoacid:ferredoxin oxidoreductase, beta subunit [Energy production and conversion]; Pyruvate:ferredoxin oxidoreductase and related 2-oxoacid:ferredoxin oxidoreductases, beta subunit [Energy production and conversion].
Q#1294 - >F061-4_1294	specific	223946	411	617	5.77939e-48	169.859	COG1014	PorG	-	cl00546	Pyruvate:ferredoxin oxidoreductase or related 2-oxoacid:ferredoxin oxidoreductase, gamma subunit [Energy production and conversion]; Pyruvate:ferredoxin oxidoreductase and related 2-oxoacid:ferredoxin oxidoreductases, gamma subunit [Energy production and conversion].
Q#1294 - >F061-4_1294	specific	224068	684	767	4.74849e-09	54.9216	COG1145	NapF	N	cl34139	Ferredoxin [Energy production and conversion]; Ferredoxin [Energy production and conversion].
Q#1295 - >F061-4_1295	specific	223357	3	324	4.51204e-139	397.376	COG0280	Pta	-	cl17212	Phosphotransacetylase [Energy production and conversion]; Phosphotransacetylase [Energy production and conversion].
Q#1296 - >F061-4_1296	superfamily	412404	1	214	1.11368e-101	292.97	cl00483	UDG-like superfamily	-	-	uracil-DNA glycosylases (UDG) and related enzymes; Uracil-DNA glycosylases (UDGs) initiate repair of uracils in DNA. Uracil may arise from misincorporation of dUMP residues by DNA polymerase or via deamination of cytosine. Uracil in DNA mispaired with guanine is one of the major pro-mutagenic events, causing G:C->A:T mutations; thus, UDG is an essential enzyme for maintaining the integrity of gen…
Q#1297 - >F061-4_1297	specific	223645	2	215	3.32439e-104	299.582	COG0572	Udk	-	cl30783	Uridine kinase [Nucleotide transport and metabolism]; Uridine kinase [Nucleotide transport and metabolism].
Q#1298 - >F061-4_1298	specific	224824	1	276	2.80325e-121	347.732	COG1912	COG1912	-	cl17774	S-adenosylmethionine hydrolase (SAM-hydroxide adenosyltransferase) [Coenzyme transport and metabolism]; Uncharacterized conserved protein [Function unknown].
Q#1299 - >F061-4_1299	superfamily	419687	1	178	1.99721e-31	111.719	cl21488	ECF_trnsprt superfamily	-	-	ECF transporter, substrate-specific component; Energy-coupling factor (ECF) transporters consist of a substrate-specific component (known as the S component), and an energy-coupling module. The substrate-binding component is a small integral membrane protein which captures specific substrates and forms an active transporter in the presence of the energy-coupling AT module.
Q#1300 - >F061-4_1300	specific	224047	301	529	7.64988e-72	229.835	COG1122	EcfA2	-	cl34121	Energy-coupling factor transporter ATP-binding protein EcfA2 [Inorganic ion transport and metabolism, General function prediction only]; ABC-type cobalt transport system, ATPase component [Inorganic ion transport and metabolism].
Q#1300 - >F061-4_1300	specific	224047	4	237	1.60068e-66	215.968	COG1122	EcfA2	-	cl34121	Energy-coupling factor transporter ATP-binding protein EcfA2 [Inorganic ion transport and metabolism, General function prediction only]; ABC-type cobalt transport system, ATPase component [Inorganic ion transport and metabolism].
Q#1301 - >F061-4_1301	specific	223692	7	264	3.67881e-41	142.117	COG0619	EcfT	-	cl00463	Energy-coupling factor transporter transmembrane protein EcfT [Coenzyme transport and metabolism]; ABC-type cobalt transport system, permease component CbiQ and related transporters [Inorganic ion transport and metabolism].
Q#1302 - >F061-4_1302	specific	223443	40	487	1.45217e-82	265.316	COG0366	AmyA	-	cl38930	Glycosidase [Carbohydrate transport and metabolism]; Glycosidases [Carbohydrate transport and metabolism].
Q#1303 - >F061-4_1303	specific	223745	1	290	9.44278e-47	161.181	COG0673	MviM	-	cl40708	Predicted dehydrogenase [General function prediction only]; Predicted dehydrogenases and related proteins [General function prediction only].
Q#1304 - >F061-4_1304	specific	223587	7	370	1.04864e-79	253.174	COG0513	SrmB	C	cl33924	Superfamily II DNA and RNA helicase [Replication, recombination and repair]; Superfamily II DNA and RNA helicases [DNA replication, recombination, and repair / Transcription / Translation, ribosomal structure and biogenesis].
Q#1305 - >F061-4_1305	superfamily	413061	7	201	6.62984e-20	83.6591	cl01784	DUF1361 superfamily	-	-	Protein of unknown function (DUF1361); This family consists of several hypothetical bacterial proteins of around 200 residues in length. The function of this family is unknown although some members are annotated as being putative integral membrane proteins.
Q#1306 - >F061-4_1306	specific	223463	1	159	8.23434e-100	283.75	COG0386	BtuE	-	cl00388	Glutathione peroxidase, house-cleaning role in reducing lipid peroxides [Defense mechanisms, Lipid transport and metabolism]; Glutathione peroxidase [Posttranslational modification, protein turnover, chaperones].
Q#1307 - >F061-4_1307	specific	225742	66	271	1.68483e-41	142.513	COG3201	PnuC	-	cl01256	Nicotinamide riboside transporter PnuC [Coenzyme transport and metabolism]; Nicotinamide mononucleotide transporter [Coenzyme metabolism].
Q#1308 - >F061-4_1308	specific	224086	7	598	2.47421e-135	407.495	COG1164	PepF	-	cl14813	Oligoendopeptidase F [Amino acid transport and metabolism]; Oligoendopeptidase F [Amino acid transport and metabolism].
Q#1309 - >F061-4_1309	specific	224055	1	525	1.77966e-57	201.118	COG1132	MdlB	-	cl34129	ABC-type multidrug transport system, ATPase and permease component [Defense mechanisms]; ABC-type multidrug transport system, ATPase and permease components [Defense mechanisms].
Q#1310 - >F061-4_1310	specific	225088	1	311	9.12388e-104	305.338	COG2177	FtsX	-	cl39133	Cell division protein FtsX [Cell cycle control, cell division, chromosome partitioning]; Cell division protein [Cell division and chromosome partitioning].
Q#1311 - >F061-4_1311	specific	225438	4	226	4.19164e-141	393.504	COG2884	FtsE	-	cl34509	ABC-type ATPase involved in cell division [Cell cycle control, cell division, chromosome partitioning]; Predicted ATPase involved in cell division [Cell division and chromosome partitioning].
Q#1312 - >F061-4_1312	specific	224107	127	363	3.08078e-149	420.488	COG1186	PrfB	-	cl40670	Protein chain release factor B [Translation, ribosomal structure and biogenesis]; Protein chain release factor B [Translation, ribosomal structure and biogenesis].
Q#1313 - >F061-4_1313	specific	224516	3	338	5.69126e-126	365.565	COG1600	QueG	-	cl34317	Epoxyqueuosine reductase QueG (queuosine biosynthesis) [Translation, ribosomal structure and biogenesis]; Uncharacterized Fe-S protein [Energy production and conversion].
Q#1314 - >F061-4_1314	specific	226087	1	176	2.68496e-99	283.929	COG3557	YgaC	-	cl00979	Uncharacterized protein associated with RNAses G and E, UPF0374/DUF402 family [Function unknown]; Uncharacterized domain/protein associated with RNAses G and E [Translation, ribosomal structure and biogenesis].
Q#1315 - >F061-4_1315	specific	225161	1	479	6.06799e-137	401.607	COG2252	AzgA	-	cl23746	Xanthine/uracil/vitamin C permease, AzgA family [Nucleotide transport and metabolism]; Xanthine/uracil/vitamin C permease [Nucleotide transport and metabolism].
Q#1316 - >F061-4_1316	specific	223635	1	269	2.64464e-66	206.879	COG0561	Cof	-	cl21460	Hydroxymethylpyrimidine pyrophosphatase and other HAD family phosphatases [Coenzyme transport and metabolism, General function prediction only]; Predicted hydrolases of the HAD superfamily [General function prediction only].
Q#1317 - >F061-4_1317	specific	223360	6	222	1.19216e-96	280.613	COG0283	Cmk	-	cl17190	Cytidylate kinase [Nucleotide transport and metabolism]; Cytidylate kinase [Nucleotide transport and metabolism].
Q#1319 - >F061-4_1319	specific	224064	1	65	3.15211e-17	67.8082	COG1141	Fer	-	cl19102	Ferredoxin [Energy production and conversion]; Ferredoxin [Energy production and conversion].
Q#1321 - >F061-4_1321	specific	225106	1	408	1.05039e-162	463.323	COG2195	PepD2	-	cl34423	Di- or tripeptidase [Amino acid transport and metabolism]; Di- and tripeptidases [Amino acid transport and metabolism].
Q#1322 - >F061-4_1322	superfamily	353252	5	214	1.33699e-29	109.477	cl11434	AlkD_like superfamily	-	-	A new structural DNA glycosylase; This domain represents a new and uncharacterized structural superfamily of DNA glycosylases that form an alpha-alpha superhelix fold that are not belong to the identified five structural DNA glycosylase superfamilies (UDG, AAG/MNPG, MutM/Fpg and helix-hairpin-helix). DNA glycosylases removing alkylated base residues have been identified in all organisms investiga…
Q#1323 - >F061-4_1323	specific	223404	1	257	1.36793e-78	237.592	COG0327	NIF3	-	cl15371	Putative GTP cyclohydrolase 1 type 2, NIF3 family [Coenzyme transport and metabolism]; Uncharacterized conserved protein [Function unknown].
Q#1324 - >F061-4_1324	specific	225258	4	227	4.43356e-85	251.836	COG2384	TrmK	-	cl17173	tRNA A22 N-methylase [Translation, ribosomal structure and biogenesis]; Predicted SAM-dependent methyltransferase [General function prediction only].
Q#1325 - >F061-4_1325	specific	223255	5	216	1.3166e-116	330.684	COG0177	Nth	-	cl23768	Endonuclease III [Replication, recombination and repair]; Predicted EndoIII-related endonuclease [DNA replication, recombination, and repair].
Q#1326 - >F061-4_1326	specific	226445	1	223	3.3317e-44	148.341	COG3935	DnaD	-	cl34695	DNA replication protein DnaD [Replication, recombination and repair]; Putative primosome component and related proteins [DNA replication, recombination, and repair].
Q#1327 - >F061-4_1327	specific	223577	1	170	8.82381e-70	209.047	COG0503	Apt	-	cl00309	Adenine/guanine phosphoribosyltransferase or related PRPP-binding protein [Nucleotide transport and metabolism]; Adenine/guanine phosphoribosyltransferases and related PRPP-binding proteins [Nucleotide transport and metabolism].
Q#1328 - >F061-4_1328	specific	223681	54	535	6.36077e-155	458.834	COG0608	RecJ	-	cl39127	Single-stranded DNA-specific exonuclease, DHH superfamily, may be involved in archaeal DNA replication intiation [Replication, recombination and repair]; Single-stranded DNA-specific exonuclease [DNA replication, recombination, and repair].
Q#1328 - >F061-4_1328	superfamily	416311	556	735	2.98175e-62	206.909	cl11538	ssDNA-exonuc_C superfamily	-	-	Single-strand DNA-specific exonuclease, C terminal domain; Members of this set of prokaryotic domains are found in a set of single-strand DNA-specific exonucleases, including RecJ. Their exact function has not, as yet, been determined.
Q#1329 - >F061-4_1329	specific	223377	1	253	2.86907e-85	254.865	COG0300	DltE	-	cl21454	Short-chain dehydrogenase [General function prediction only]; Short-chain dehydrogenases of various substrate specificities [General function prediction only].
Q#1330 - >F061-4_1330	specific	224155	1	310	1.1517e-102	302.411	COG1234	ElaC	-	cl34199	Ribonuclease BN, tRNA processing enzyme [Translation, ribosomal structure and biogenesis]; Metal-dependent hydrolases of the beta-lactamase superfamily III [General function prediction only].
Q#1332 - >F061-4_1332	specific	226071	18	249	1.13572e-71	219.569	COG3541	YcgL	-	cl01417	Predicted nucleotidyltransferase [General function prediction only]; Predicted nucleotidyltransferase [General function prediction only].
Q#1333 - >F061-4_1333	superfamily	417454	70	354	1.43172e-68	221.555	cl13995	MPP_superfamily superfamily	-	-	metallophosphatase superfamily, metallophosphatase domain; Metallophosphatases (MPPs), also known as metallophosphoesterases, phosphodiesterases (PDEs), binuclear metallophosphoesterases, and dimetal-containing phosphoesterases (DMPs), represent a diverse superfamily of enzymes with a conserved domain containing an active site consisting of two metal ions (usually manganese, iron, or zinc) coordi…
Q#1334 - >F061-4_1334	specific	225224	3	385	6.7313e-107	321.273	COG2348	FmhB	-	cl17182	Lipid II:glycine glycyltransferase (Peptidoglycan interpeptide bridge formation enzyme) [Cell wall/membrane/envelope biogenesis]; Peptidoglycan interpeptide bridge formation enzyme [Cell wall/membrane/envelope biogenesis].
Q#1335 - >F061-4_1335	specific	223839	162	667	1.0599e-94	304.331	COG0768	FtsI	-	cl34037	Cell division protein FtsI/penicillin-binding protein 2 [Cell cycle control, cell division, chromosome partitioning, Cell wall/membrane/envelope biogenesis]; Cell division protein FtsI/penicillin-binding protein 2 [Cell envelope biogenesis, outer membrane].
Q#1345 - >F061-4_1345	specific	224254	1	175	1.14203e-32	115.727	COG1335	PncA	-	cl00220	Nicotinamidase-related amidase [Coenzyme transport and metabolism, General function prediction only]; Amidases related to nicotinamidase [Secondary metabolites biosynthesis, transport, and catabolism].
Q#1348 - >F061-4_1348	superfamily	223618	268	363	0.00867129	38.0307	cl33940	Tig superfamily	N	-	FKBP-type peptidyl-prolyl cis-trans isomerase (trigger factor) [Posttranslational modification, protein turnover, chaperones]; FKBP-type peptidyl-prolyl cis-trans isomerase (trigger factor) [Posttranslational modification, protein turnover, chaperones].
Q#1350 - >F061-4_1350	specific	223655	69	383	5.62032e-09	56.8224	COG0582	XerC	-	cl00213	Integrase [Replication, recombination and repair, Mobilome: prophages, transposons]; Integrase [DNA replication, recombination, and repair].
Q#1351 - >F061-4_1351	specific	223791	37	467	2.79157e-180	510.323	COG0719	SufB	-	cl34017	Fe-S cluster assembly scaffold protein SufB [Posttranslational modification, protein turnover, chaperones]; Cysteine desulfurase activator SufB [Posttranslational modification, protein turnover, chaperones].
Q#1352 - >F061-4_1352	specific	223892	4	140	7.52023e-58	176.79	COG0822	IscU	-	cl00528	NifU homolog involved in Fe-S cluster formation [Posttranslational modification, protein turnover, chaperones]; NifU homolog involved in Fe-S cluster formation [Energy production and conversion].
Q#1353 - >F061-4_1353	specific	223594	1	404	0	577.728	COG0520	CsdA	-	cl33930	Selenocysteine lyase/Cysteine desulfurase [Amino acid transport and metabolism]; Selenocysteine lyase/Cysteine desulfurase [Posttranslational modification, protein turnover, chaperones].
Q#1354 - >F061-4_1354	specific	223791	12	419	3.22647e-130	381.281	COG0719	SufB	-	cl34017	Fe-S cluster assembly scaffold protein SufB [Posttranslational modification, protein turnover, chaperones]; Cysteine desulfurase activator SufB [Posttranslational modification, protein turnover, chaperones].
Q#1355 - >F061-4_1355	specific	223473	1	252	9.39842e-149	415.054	COG0396	SufC	-	cl33861	Fe-S cluster assembly ATPase SufC [Posttranslational modification, protein turnover, chaperones]; Cysteine desulfurase activator ATPase [Posttranslational modification, protein turnover, chaperones].
Q#1356 - >F061-4_1356	specific	223548	5	332	2.02094e-60	197.491	COG0472	Rfe	-	cl10571	UDP-N-acetylmuramyl pentapeptide phosphotransferase/UDP-N-acetylglucosamine-1-phosphate transferase [Cell wall/membrane/envelope biogenesis]; UDP-N-acetylmuramyl pentapeptide phosphotransferase/UDP-N- acetylglucosamine-1-phosphate transferase [Cell envelope biogenesis, outer membrane].
Q#1357 - >F061-4_1357	superfamily	413162	1	240	7.63932e-40	136.761	cl02022	MecA superfamily	-	-	Negative regulator of genetic competence (MecA); This family contains several bacterial MecA proteins. The development of competence in Bacillus subtilis is regulated by growth conditions and several regulatory genes. In complex media competence development is poor, and there is little or no expression of late competence genes. Mec mutations permit competence development and late competence gene …
Q#1358 - >F061-4_1358	specific	223710	3	190	4.25619e-46	151.813	COG0637	YcjU	-	cl21460	Beta-phosphoglucomutase or related phosphatase, HAD superfamily [Carbohydrate transport and metabolism, General function prediction only]; Predicted phosphatase/phosphohexomutase [General function prediction only].
Q#1359 - >F061-4_1359	specific	223601	1	448	7.02214e-149	430.923	COG0527	LysC	-	cl33932	Aspartokinase [Amino acid transport and metabolism]; Aspartokinases [Amino acid transport and metabolism].
Q#1360 - >F061-4_1360	specific	225880	1	151	1.04302e-35	122.941	COG3343	RpoE	-	cl01319	DNA-directed RNA polymerase, delta subunit [Transcription]; DNA-directed RNA polymerase, delta subunit [Transcription].
Q#1361 - >F061-4_1361	specific	223618	1	427	1.46893e-144	418.993	COG0544	Tig	-	cl33940	FKBP-type peptidyl-prolyl cis-trans isomerase (trigger factor) [Posttranslational modification, protein turnover, chaperones]; FKBP-type peptidyl-prolyl cis-trans isomerase (trigger factor) [Posttranslational modification, protein turnover, chaperones].
Q#1363 - >F061-4_1363	specific	223837	5	424	0	630.689	COG0766	MurA	-	cl00288	UDP-N-acetylglucosamine enolpyruvyl transferase [Cell wall/membrane/envelope biogenesis]; UDP-N-acetylglucosamine enolpyruvyl transferase [Cell envelope biogenesis, outer membrane].
Q#1364 - >F061-4_1364	specific	223559	12	254	5.24465e-57	182.544	COG0483	SuhB	-	cl00289	Archaeal fructose-1,6-bisphosphatase or related enzyme of inositol monophosphatase family [Carbohydrate transport and metabolism]; Archaeal fructose-1,6-bisphosphatase and related enzymes of inositol monophosphatase family [Carbohydrate transport and metabolism].
Q#1365 - >F061-4_1365	superfamily	420035	4	92	1.82193e-40	128.37	cl23825	UPF0223 superfamily	-	-	Uncharacterized protein family (UPF0223); This family of proteins is functionally uncharacterized.
Q#1366 - >F061-4_1366	specific	224311	2	116	5.88727e-52	160.062	COG1393	ArsC	-	cl00388	Arsenate reductase and related proteins, glutaredoxin family [Inorganic ion transport and metabolism]; Arsenate reductase and related proteins, glutaredoxin family [Inorganic ion transport and metabolism].
Q#1367 - >F061-4_1367	specific	227052	3	169	1.61843e-47	151.87	COG4708	COG4708	-	cl21488	Uncharacterized membrane protein [Function unknown]; Predicted membrane protein [Function unknown].
Q#1368 - >F061-4_1368	superfamily	418655	1	146	1.44306e-10	55.3953	cl19823	GtrA superfamily	-	-	GtrA-like protein; Members of this family are predicted to be integral membrane proteins with three or four transmembrane spans. They are involved in the synthesis of cell surface polysaccharides. The GtrA family are a subset of this family. GtrA is predicted to be an integral membrane protein with 4 transmembrane spans. It is involved is in O antigen modification by Shigella flexneri bacteriopha…
Q#1369 - >F061-4_1369	specific	224214	1	270	2.12284e-44	152.851	COG1295	BrkB	-	cl07918	Uncharacterized membrane protein, BrkB/YihY/UPF0761 family (not an RNase) [Function unknown]; Ribonuclease BN family enzyme [Replication, recombination, and repair].
Q#1370 - >F061-4_1370	specific	223103	1	281	6.08652e-114	328.396	COG0024	Map	-	cl00279	Methionine aminopeptidase [Translation, ribosomal structure and biogenesis]; Methionine aminopeptidase [Translation, ribosomal structure and biogenesis].
Q#1371 - >F061-4_1371	superfamily	223532	1	152	1.96571e-09	53.847	cl33885	RimI superfamily	-	-	Ribosomal protein S18 acetylase RimI and related acetyltransferases [Translation, ribosomal structure and biogenesis]; Acetyltransferases [General function prediction only].
Q#1372 - >F061-4_1372	specific	223103	1	281	3.35373e-107	311.447	COG0024	Map	-	cl00279	Methionine aminopeptidase [Translation, ribosomal structure and biogenesis]; Methionine aminopeptidase [Translation, ribosomal structure and biogenesis].
Q#1373 - >F061-4_1373	specific	225646	11	485	2.16436e-145	425.545	COG3104	PTR2	-	cl28910	Dipeptide/tripeptide permease [Amino acid transport and metabolism]; Dipeptide/tripeptide permease [Amino acid transport and metabolism].
Q#1374 - >F061-4_1374	specific	224055	36	591	4.1928e-163	477.306	COG1132	MdlB	-	cl34129	ABC-type multidrug transport system, ATPase and permease component [Defense mechanisms]; ABC-type multidrug transport system, ATPase and permease components [Defense mechanisms].
Q#1375 - >F061-4_1375	specific	224759	29	145	1.21367e-20	84.9551	COG1846	MarR	-	cl21459	DNA-binding transcriptional regulator, MarR family [Transcription]; Transcriptional regulators [Transcription].
Q#1376 - >F061-4_1376	specific	223788	6	146	3.81492e-33	114.015	COG0716	FldA	-	cl00438	Flavodoxin [Energy production and conversion]; Flavodoxins [Energy production and conversion].
Q#1377 - >F061-4_1377	specific	223742	4	226	2.30518e-31	114.711	COG0670	YbhL	-	cl00473	Integral membrane protein, interacts with FtsH [General function prediction only]; Integral membrane protein, interacts with FtsH [General function prediction only].
Q#1378 - >F061-4_1378	specific	223742	1	226	4.1402e-37	129.734	COG0670	YbhL	-	cl00473	Integral membrane protein, interacts with FtsH [General function prediction only]; Integral membrane protein, interacts with FtsH [General function prediction only].
Q#1380 - >F061-4_1380	superfamily	224336	6	147	6.48019e-17	74.4017	cl28470	RnaY superfamily	C	-	HD superfamily phosphodieaserase, includes HD domain of RNase Y [Translation, ribosomal structure and biogenesis, General function prediction only]; Predicted HD superfamily hydrolase [General function prediction only].
Q#1381 - >F061-4_1381	specific	223640	4	243	4.00504e-75	228.325	COG0566	SpoU	-	cl38912	tRNA G18 (ribose-2'-O)-methylase SpoU [Translation, ribosomal structure and biogenesis]; rRNA methylases [Translation, ribosomal structure and biogenesis].
Q#1382 - >F061-4_1382	specific	223680	33	117	3.36259e-07	45.3133	COG0607	PspE	-	cl00125	Rhodanese-related sulfurtransferase [Inorganic ion transport and metabolism]; Rhodanese-related sulfurtransferase [Inorganic ion transport and metabolism].
Q#1383 - >F061-4_1383	specific	224759	32	147	6.93221e-18	74.5547	COG1846	MarR	-	cl21459	DNA-binding transcriptional regulator, MarR family [Transcription]; Transcriptional regulators [Transcription].
Q#1384 - >F061-4_1384	specific	224174	1	88	1.96322e-26	92.6374	COG1254	AcyP	-	cl00551	Acylphosphatase [Energy production and conversion]; Acylphosphatases [Energy production and conversion].
Q#1385 - >F061-4_1385	specific	223778	36	259	3.42116e-54	179.184	COG0706	YidC	N	cl00489	Membrane protein insertase Oxa1/YidC/SpoIIIJ, required for the localization of integral membrane proteins [Cell wall/membrane/envelope biogenesis]; Preprotein translocase subunit YidC [Intracellular trafficking and secretion].
Q#1386 - >F061-4_1386	specific	227779	293	590	2.45655e-45	164.204	COG5492	YjdB	-	cl35007	Uncharacterized conserved protein YjdB, contains Ig-like domain [General function prediction only]; Bacterial surface proteins containing Ig-like domains [Cell motility and secretion].
Q#1386 - >F061-4_1386	specific	227779	527	668	6.55682e-25	106.039	COG5492	YjdB	C	cl35007	Uncharacterized conserved protein YjdB, contains Ig-like domain [General function prediction only]; Bacterial surface proteins containing Ig-like domains [Cell motility and secretion].
Q#1387 - >F061-4_1387	specific	223100	3	656	0	1101.11	COG0021	TktA	-	cl33744	Transketolase [Carbohydrate transport and metabolism]; Transketolase [Carbohydrate transport and metabolism].
Q#1388 - >F061-4_1388	specific	223313	1	227	3.34642e-69	211.027	COG0235	AraD	-	cl00214	Ribulose-5-phosphate 4-epimerase/Fuculose-1-phosphate aldolase [Carbohydrate transport and metabolism]; Ribulose-5-phosphate 4-epimerase and related epimerases and aldolases [Carbohydrate transport and metabolism].
Q#1389 - >F061-4_1389	superfamily	226150	2	283	5.03579e-152	426.033	cl30219	SgaU superfamily	-	-	L-ribulose-5-phosphate 3-epimerase UlaE [Carbohydrate transport and metabolism]; Putative L-xylulose-5-phosphate 3-epimerase [Carbohydrate transport and metabolism].
Q#1390 - >F061-4_1390	specific	223347	1	212	2.85011e-91	266.423	COG0269	SgbH	-	cl21457	3-keto-L-gulonate-6-phosphate decarboxylase [Carbohydrate transport and metabolism]; 3-hexulose-6-phosphate synthase and related proteins [Carbohydrate transport and metabolism].
Q#1391 - >F061-4_1391	superfamily	415825	1	92	1.37384e-11	55.3223	cl10014	PTS_IIB superfamily	-	-	PTS_IIB: subunit IIB of enzyme II (EII) is the central energy-coupling domain of the phosphoenolpyruvate:carbohydrate phosphotransferase system (PTS). In the multienzyme PTS complex, EII is a carbohydrate-specific permease consisting of two cytoplasmic domains (IIA and IIB) and a transmembrane channel IIC domain. The IIB domain fold includes a central four-stranded parallel open twisted beta-shee…
Q#1392 - >F061-4_1392	superfamily	414057	1	474	2.21949e-117	353.536	cl04451	EIIC-GAT superfamily	-	-	PTS system sugar-specific permease component; This family includes bacterial transmembrane proteins with a putative sugar-specific permease function, including and analogous to the IIC component of the PTS system. It has been suggested that this permease may form part of an L-ascorbate utilisation pathway, with proposed specificity for 3-keto-L-gulonate (formed by hydrolysis of L-ascorbate). This…
Q#1393 - >F061-4_1393	specific	224676	1	147	1.55964e-25	94.6994	COG1762	PtsN	-	cl00163	Phosphotransferase system mannitol/fructose-specific IIA domain (Ntr-type) [Carbohydrate transport and metabolism, Signal transduction mechanisms]; Phosphotransferase system mannitol/fructose-specific IIA domain (Ntr-type) [Carbohydrate transport and metabolism / Signal transduction mechanisms].
Q#1394 - >F061-4_1394	specific	225130	33	327	4.54413e-46	157.682	COG2220	UlaG	-	cl28168	L-ascorbate metabolism protein UlaG, beta-lactamase superfamily [Carbohydrate transport and metabolism]; Predicted Zn-dependent hydrolases of the beta-lactamase fold [General function prediction only].
Q#1395 - >F061-4_1395	specific	224268	9	254	4.71472e-57	182.433	COG1349	GlpR	-	cl34234	DNA-binding transcriptional regulator of sugar metabolism, DeoR/GlpR family [Transcription, Carbohydrate transport and metabolism]; Transcriptional regulators of sugar metabolism [Transcription / Carbohydrate transport and metabolism].
Q#1397 - >F061-4_1397	superfamily	224429	1	277	8.21172e-18	80.8596	cl25452	YgcG superfamily	-	-	Uncharacterized membrane protein YgcG, contains a TPM-fold domain [Function unknown]; Beta-propeller domains of methanol dehydrogenase type [General function prediction only].
Q#1399 - >F061-4_1399	superfamily	226711	10	408	3.34227e-141	406.2	cl26045	YdjI superfamily	-	-	Membrane protease subunit, stomatin/prohibitin family, contains C-terminal Zn-ribbon domain [Posttranslational modification, protein turnover, chaperones]; Membrane protease subunit, stomatin/prohibitin family [Amino acid transport and metabolism].
Q#1400 - >F061-4_1400	superfamily	412556	27	138	4.24398e-08	48.5328	cl00767	OsmC superfamily	-	-	OsmC-like protein; Osmotically inducible protein C (OsmC) is a stress -induced protein found in E. Coli. This family also contains a organic hydroperoxide detoxification protein that has a novel pattern of oxidative stress regulation.
Q#1401 - >F061-4_1401	superfamily	224010	2	253	2.96996e-26	104.423	cl29675	GalT superfamily	-	-	Galactose-1-phosphate uridylyltransferase [Carbohydrate transport and metabolism]; Galactose-1-phosphate uridylyltransferase [Energy production and conversion].
Q#1402 - >F061-4_1402	specific	226677	3	79	1.07871e-27	95.5337	COG4224	YnzC	-	cl01722	Uncharacterized protein YnzC, UPF0291/DUF896 family [Function unknown]; Uncharacterized protein conserved in bacteria [Function unknown].
Q#1403 - >F061-4_1403	specific	223822	1	675	0	839.953	COG0751	GlyS	-	cl21469	Glycyl-tRNA synthetase, beta subunit [Translation, ribosomal structure and biogenesis]; Glycyl-tRNA synthetase, beta subunit [Translation, ribosomal structure and biogenesis].
Q#1404 - >F061-4_1404	specific	223823	1	294	0	587.734	COG0752	GlyQ	-	cl00268	Glycyl-tRNA synthetase, alpha subunit [Translation, ribosomal structure and biogenesis]; Glycyl-tRNA synthetase, alpha subunit [Translation, ribosomal structure and biogenesis].
Q#1405 - >F061-4_1405	specific	223615	2	451	0	668.855	COG0541	Ffh	-	cl38936	Signal recognition particle GTPase [Intracellular trafficking, secretion, and vesicular transport]; Signal recognition particle GTPase [Intracellular trafficking and secretion].
Q#1406 - >F061-4_1406	specific	225349	3	107	3.59995e-32	108.624	COG2739	YlxM	-	cl21459	Predicted DNA-binding protein YlxM, UPF0122 family [Transcription]; Uncharacterized protein conserved in bacteria [Function unknown].
Q#1409 - >F061-4_1409	superfamily	224428	155	245	0.00126647	39.796	cl34288	YhgE superfamily	N	-	Uncharacterized membrane protein YhgE, phage infection protein (PIP) family [Function unknown]; Predicted membrane protein [Function unknown].
Q#1409 - >F061-4_1409	specific	223912	59	253	0.00172038	38.7596	COG0842	YadH	N	cl34051	ABC-type multidrug transport system, permease component [Defense mechanisms]; ABC-type multidrug transport system, permease component [Defense mechanisms].
Q#1410 - >F061-4_1410	specific	223912	26	242	3.6166e-07	49.9304	COG0842	YadH	N	cl34051	ABC-type multidrug transport system, permease component [Defense mechanisms]; ABC-type multidrug transport system, permease component [Defense mechanisms].
Q#1411 - >F061-4_1411	specific	224054	1	269	8.6087e-94	278.037	COG1131	CcmA	-	cl34128	ABC-type multidrug transport system, ATPase component [Defense mechanisms]; ABC-type multidrug transport system, ATPase component [Defense mechanisms].
Q#1412 - >F061-4_1412	specific	224314	4	106	0.000697824	38.8634	COG1396	HipB	-	cl34252	Transcriptional regulator, contains XRE-family HTH domain [Transcription]; Predicted transcriptional regulators [Transcription].
Q#1413 - >F061-4_1413	specific	225099	1	231	1.68006e-77	232.935	COG2188	MngR	-	cl34419	DNA-binding transcriptional regulator, GntR family [Transcription]; Transcriptional regulators [Transcription].
Q#1414 - >F061-4_1414	superfamily	226614	2	157	1.3188e-12	65.4462	cl34719	YgaE superfamily	C	-	Uncharacterized membrane protein YgaE, UPF0421/DUF939 family [Function unknown]; Predicted membrane protein [Function unknown].
Q#1415 - >F061-4_1415	specific	223346	1	84	1.58981e-17	69.6339	COG0268	RpsT	-	cl00384	Ribosomal protein S20 [Translation, ribosomal structure and biogenesis]; Ribosomal protein S20 [Translation, ribosomal structure and biogenesis].
Q#1416 - >F061-4_1416	specific	223581	6	733	2.23283e-176	523.977	COG0507	RecD	-	cl33920	ATP-dependent exoDNAse (exonuclease V), alpha subunit, helicase superfamily I [Replication, recombination and repair]; ATP-dependent exoDNAse (exonuclease V), alpha subunit - helicase superfamily I member [DNA replication, recombination, and repair].
Q#1417 - >F061-4_1417	specific	223483	1	207	4.12283e-46	151.099	COG0406	PhoE	-	cl11399	Broad specificity phosphatase PhoE [Carbohydrate transport and metabolism]; Broad specificity phosphatase PhoE and related phosphatases [General function prediction only].
Q#1418 - >F061-4_1418	specific	223297	1	156	1.76067e-82	240.183	COG0219	TrmL	-	cl38912	tRNA(Leu) C34 or U34 (ribose-2'-O)-methylase TrmL, contains SPOUT domain [Translation, ribosomal structure and biogenesis]; Predicted rRNA methylase (SpoU class) [Translation, ribosomal structure and biogenesis].
Q#1419 - >F061-4_1419	specific	225976	166	323	8.34725e-77	232.134	COG3444	AgaB	-	cl00021	Phosphotransferase system, mannose/fructose/N-acetylgalactosamine-specific component IIB [Carbohydrate transport and metabolism]; Phosphotransferase system, mannose/fructose/N-acetylgalactosamine-specific component IIB [Carbohydrate transport and metabolism].
Q#1419 - >F061-4_1419	specific	225446	3	143	8.51098e-46	152.424	COG2893	ManX	-	cl00025	Phosphotransferase system, mannose/fructose-specific component IIA [Carbohydrate transport and metabolism]; Phosphotransferase system, mannose/fructose-specific component IIA [Carbohydrate transport and metabolism].
Q#1420 - >F061-4_1420	superfamily	412930	2	275	8.51074e-57	182.812	cl01506	EII-Sor superfamily	-	-	PTS system sorbose-specific iic component; PTS system sorbose-specific iic component.
Q#1421 - >F061-4_1421	specific	226239	1	303	1.68056e-134	381.97	COG3716	ManZ	-	cl01507	Phosphotransferase system, mannose/fructose/N-acetylgalactosamine-specific component IID [Carbohydrate transport and metabolism]; Phosphotransferase system, mannose/fructose/N-acetylgalactosamine-specific component IID [Carbohydrate transport and metabolism].
Q#1422 - >F061-4_1422	superfamily	413118	1	120	1.23001e-46	146.093	cl01917	DUF956 superfamily	-	-	Domain of unknown function (DUF956); Family of bacterial sequences with undetermined function.
Q#1423 - >F061-4_1423	specific	223250	1	425	0	678.165	COG0172	SerS	-	cl33789	Seryl-tRNA synthetase [Translation, ribosomal structure and biogenesis]; Seryl-tRNA synthetase [Translation, ribosomal structure and biogenesis].
Q#1424 - >F061-4_1424	superfamily	225253	34	339	0.000840771	40.4562	cl28501	YafY superfamily	-	-	Predicted DNA-binding transcriptional regulator YafY, contains an HTH and WYL domains [Transcription]; Predicted transcriptional regulator [Transcription].
Q#1425 - >F061-4_1425	superfamily	225657	658	803	0.000109254	45.2428	cl34554	ZipA superfamily	C	-	Cell division protein ZipA, interacts with FtsZ [Cell cycle control, cell division, chromosome partitioning]; Cell division protein [Cell division and chromosome partitioning].
Q#1425 - >F061-4_1425	superfamily	223880	755	864	0.000155745	44.3913	cl34047	TonB superfamily	C	-	Periplasmic protein TonB, links inner and outer membranes [Cell wall/membrane/envelope biogenesis]; Periplasmic protein TonB, links inner and outer membranes [Cell envelope biogenesis, outer membrane].
Q#1428 - >F061-4_1428	specific	224567	46	364	2.92123e-40	148.993	COG1653	UgpB	-	cl21456	ABC-type glycerol-3-phosphate transport system, periplasmic component [Carbohydrate transport and metabolism]; ABC-type sugar transport system, periplasmic component [Carbohydrate transport and metabolism].
Q#1429 - >F061-4_1429	superfamily	412374	1	188	1.44605e-08	53.0979	cl00429	SNARE_assoc superfamily	-	-	SNARE associated Golgi protein; This is a family of SNARE associated Golgi proteins. The yeast member of this family localizes with the t-SNARE Tlg2.
Q#1430 - >F061-4_1430	specific	225216	8	112	1.05915e-14	64.3209	COG2337	MazF	-	cl00995	mRNA-degrading endonuclease, toxin component of the MazEF toxin-antitoxin module [Defense mechanisms]; Growth inhibitor [Signal transduction mechanisms].
Q#1431 - >F061-4_1431	superfamily	412624	2	83	2.7011e-11	53.9427	cl00877	MazE_antitoxin superfamily	-	-	Antidote-toxin recognition MazE, bacterial antitoxin; AbrB-like is a family of small proteins that operate in conjunction with a cognate toxin molecule. The commonly attributed role of toxin-antitoxin systems is to maintain low-copy number plasmids from one generation to the next. Such gene-pairs are also found on chromosomes and to be associated with a number of biological functions such as: red…
Q#1432 - >F061-4_1432	specific	223715	9	287	1.28057e-31	119.859	COG0642	BaeS	-	cl33988	Signal transduction histidine kinase [Signal transduction mechanisms]; Signal transduction histidine kinase [Signal transduction mechanisms].
Q#1433 - >F061-4_1433	specific	223816	2	218	9.1752e-68	207.535	COG0745	OmpR	-	cl34028	DNA-binding response regulator, OmpR family, contains REC and winged-helix (wHTH) domain [Signal transduction mechanisms, Transcription]; Response regulators consisting of a CheY-like receiver domain and a winged-helix DNA-binding domain [Signal transduction mechanisms / Transcription].
Q#1434 - >F061-4_1434	superfamily	413137	11	224	4.58142e-14	70.0814	cl01971	VanZ superfamily	-	-	VanZ like family; This family contains several examples of the VanZ protein, but also contains examples of phosphotransbutyrylases.
Q#1435 - >F061-4_1435	specific	224314	7	72	4.50329e-10	54.6565	COG1396	HipB	C	cl34252	Transcriptional regulator, contains XRE-family HTH domain [Transcription]; Predicted transcriptional regulators [Transcription].
Q#1435 - >F061-4_1435	superfamily	424065	95	176	1.24674e-08	50.8478	cl40423	cupin_RmlC-like superfamily	N	-	RmlC-like cupin superfamily; This superfamily contains proteins similar to the RmlC (dTDP (deoxythymidine diphosphates)-4-dehydrorhamnose 3,5-epimerase)-like cupins. RmlC is a dTDP-sugar isomerase involved in the synthesis of L-rhamnose, a saccharide required for the virulence of some pathogenic bacteria. Cupins are a functionally diverse superfamily originally discovered based on the highly cons…
Q#1436 - >F061-4_1436	specific	224215	6	228	4.74311e-55	175.946	COG1296	AzlC	-	cl00570	Predicted branched-chain amino acid permease (azaleucine resistance) [Amino acid transport and metabolism]; Predicted branched-chain amino acid permease (azaleucine resistance) [Amino acid transport and metabolism].
Q#1437 - >F061-4_1437	specific	226827	2	107	3.284e-23	85.8104	COG4392	AzlD2	-	cl00735	Branched-chain amino acid transport protein [Amino acid transport and metabolism]; Predicted membrane protein [Function unknown].
Q#1438 - >F061-4_1438	superfamily	357184	52	156	0.00079622	42.2806	cl30308	LolE superfamily	N	-	ABC-type transport system, involved in lipoprotein release, permease component [Cell wall/membrane/envelope biogenesis]; ABC-type transport system, involved in lipoprotein release, permease component [Cell envelope biogenesis, outer membrane].
Q#1439 - >F061-4_1439	superfamily	357184	56	173	7.33101e-06	48.829	cl30308	LolE superfamily	N	-	ABC-type transport system, involved in lipoprotein release, permease component [Cell wall/membrane/envelope biogenesis]; ABC-type transport system, involved in lipoprotein release, permease component [Cell envelope biogenesis, outer membrane].
Q#1440 - >F061-4_1440	specific	224059	2	224	8.77634e-105	302.506	COG1136	LolD	-	cl38936	ABC-type lipoprotein export system, ATPase component [Cell wall/membrane/envelope biogenesis]; ABC-type antimicrobial peptide transport system, ATPase component [Defense mechanisms].
Q#1441 - >F061-4_1441	superfamily	413229	1	114	1.85365e-23	86.701	cl02185	DUF1093 superfamily	-	-	Protein of unknown function (DUF1093); This family consists of several hypothetical bacterial proteins of unknown function.
Q#1442 - >F061-4_1442	specific	223155	1	268	3.4757e-112	324.565	COG0077	PheA2	-	cl33760	Prephenate dehydratase [Amino acid transport and metabolism]; Prephenate dehydratase [Amino acid transport and metabolism].
Q#1443 - >F061-4_1443	specific	223775	1	167	1.11759e-54	170.467	COG0703	AroK	-	cl17190	Shikimate kinase [Amino acid transport and metabolism]; Shikimate kinase [Amino acid transport and metabolism].
Q#1444 - >F061-4_1444	specific	223206	1	426	1.01133e-176	500.204	COG0128	AroA	-	cl29623	5-enolpyruvylshikimate-3-phosphate synthase [Amino acid transport and metabolism]; 5-enolpyruvylshikimate-3-phosphate synthase [Amino acid transport and metabolism].
Q#1445 - >F061-4_1445	specific	223364	20	287	1.57509e-77	239.924	COG0287	TyrA	-	cl33829	Prephenate dehydrogenase [Amino acid transport and metabolism]; Prephenate dehydrogenase [Amino acid transport and metabolism].
Q#1446 - >F061-4_1446	specific	223160	1	382	4.79047e-169	476.678	COG0082	AroC	-	cl00323	Chorismate synthase [Amino acid transport and metabolism]; Chorismate synthase [Amino acid transport and metabolism].
Q#1447 - >F061-4_1447	superfamily	412346	1	167	7.22606e-12	60.7775	cl00381	PNPOx/FlaRed_like superfamily	-	-	Pyridoxine 5'-phosphate (PNP) oxidase-like and flavin reductase-like proteins; The PNPOx-like superfamily is composed of pyridoxine 5'-phosphate (PNP) oxidases and other flavin mononucleotide (FMN) binding proteins, which catalyze FMN-mediated redox reactions. Flavin reductases catalyze the reduction of FMN or FAD using NAD(P)H as a cofactor. They are part of a two-component enzyme system, compos…
Q#1448 - >F061-4_1448	specific	223414	1	355	5.86404e-154	436.632	COG0337	AroB	-	cl02872	3-dehydroquinate synthetase [Amino acid transport and metabolism]; 3-dehydroquinate synthetase [Amino acid transport and metabolism].
Q#1449 - >F061-4_1449	specific	223247	3	284	1.4126e-104	306.117	COG0169	AroE	-	cl33788	Shikimate 5-dehydrogenase [Amino acid transport and metabolism]; Shikimate 5-dehydrogenase [Amino acid transport and metabolism].
Q#1450 - >F061-4_1450	specific	223782	1	225	4.3528e-62	193.34	COG0710	AroD	-	cl21457	3-dehydroquinate dehydratase [Amino acid transport and metabolism]; 3-dehydroquinate dehydratase [Amino acid transport and metabolism].
Q#1451 - >F061-4_1451	specific	224017	12	384	2.46489e-115	341.213	COG1092	RlmK	-	cl34101	23S rRNA G2069 N7-methylase RlmK or C1962 C5-methylase RlmI [Translation, ribosomal structure and biogenesis]; Predicted SAM-dependent methyltransferases [General function prediction only].
Q#1452 - >F061-4_1452	specific	224287	1	654	1.76169e-153	460.363	COG1368	MdoB	-	cl34240	Phosphoglycerol transferase MdoB or a related enzyme of AlkP superfamily [Cell wall/membrane/envelope biogenesis]; Phosphoglycerol transferase and related proteins, alkaline phosphatase superfamily [Cell envelope biogenesis, outer membrane].
Q#1453 - >F061-4_1453	specific	223265	12	649	0	1062.89	COG0187	GyrB	-	cl40739	DNA gyrase/topoisomerase IV, subunit B [Replication, recombination and repair]; Type IIA topoisomerase (DNA gyrase/topo II, topoisomerase IV), B subunit [DNA replication, recombination, and repair].
Q#1454 - >F061-4_1454	specific	223620	1	197	9.62397e-34	119.48	COG0546	Gph	-	cl21460	Phosphoglycolate phosphatase, HAD superfamily [Energy production and conversion]; Predicted phosphatases [General function prediction only].
Q#1455 - >F061-4_1455	superfamily	223562	1	487	1.12508e-97	304.173	cl33905	Uup superfamily	-	-	ATPase components of ABC transporters with duplicated ATPase domains [General function prediction only]; ATPase components of ABC transporters with duplicated ATPase domains [General function prediction only].
Q#1457 - >F061-4_1457	specific	223562	1	486	4.01624e-112	341.537	COG0488	Uup	-	cl33905	ATPase components of ABC transporters with duplicated ATPase domains [General function prediction only]; ATPase components of ABC transporters with duplicated ATPase domains [General function prediction only].
Q#1458 - >F061-4_1458	specific	223959	1	252	2.68991e-65	203.511	COG1028	FabG	-	cl21454	NAD(P)-dependent dehydrogenase, short-chain alcohol dehydrogenase family [Lipid transport and metabolism, Secondary metabolites biosynthesis, transport and catabolism, General function prediction only]; Dehydrogenases with different specificities (related to short-chain alcohol dehydrogenases) [Secondary metabolites biosynthesis, transport, and catabolism / General function prediction only].
Q#1459 - >F061-4_1459	superfamily	415825	7	100	3.86228e-28	97.7144	cl10014	PTS_IIB superfamily	-	-	PTS_IIB: subunit IIB of enzyme II (EII) is the central energy-coupling domain of the phosphoenolpyruvate:carbohydrate phosphotransferase system (PTS). In the multienzyme PTS complex, EII is a carbohydrate-specific permease consisting of two cytoplasmic domains (IIA and IIB) and a transmembrane channel IIC domain. The IIB domain fold includes a central four-stranded parallel open twisted beta-shee…
Q#1460 - >F061-4_1460	specific	223843	1	391	9.61022e-76	240.211	COG0772	FtsW	-	cl00511	Bacterial cell division protein FtsW, lipid II flippase [Cell cycle control, cell division, chromosome partitioning]; Bacterial cell division membrane protein [Cell division and chromosome partitioning].
Q#1461 - >F061-4_1461	superfamily	412374	5	186	1.26259e-22	90.4623	cl00429	SNARE_assoc superfamily	-	-	SNARE associated Golgi protein; This is a family of SNARE associated Golgi proteins. The yeast member of this family localizes with the t-SNARE Tlg2.
Q#1462 - >F061-4_1462	superfamily	224023	2	79	1.56431e-14	63.0721	cl34107	YabR superfamily	N	-	Predicted RNA-binding protein, contains ribosomal protein S1 (RPS1) domain [General function prediction only]; Predicted RNA binding protein (contains ribosomal protein S1 domain) [Translation, ribosomal structure and biogenesis].
Q#1463 - >F061-4_1463	specific	223725	18	198	5.349e-62	190.123	COG0652	PpiB	-	cl00197	Peptidyl-prolyl cis-trans isomerase (rotamase) - cyclophilin family [Posttranslational modification, protein turnover, chaperones]; Peptidyl-prolyl cis-trans isomerase (rotamase) - cyclophilin family [Posttranslational modification, protein turnover, chaperones].
Q#1464 - >F061-4_1464	specific	223635	11	268	3.56167e-50	165.663	COG0561	Cof	-	cl21460	Hydroxymethylpyrimidine pyrophosphatase and other HAD family phosphatases [Coenzyme transport and metabolism, General function prediction only]; Predicted hydrolases of the HAD superfamily [General function prediction only].
Q#1465 - >F061-4_1465	specific	225107	3	210	2.05889e-81	241.054	COG2197	CitB	-	cl34424	DNA-binding response regulator, NarL/FixJ family, contains REC and HTH domains [Signal transduction mechanisms, Transcription]; Response regulator containing a CheY-like receiver domain and an HTH DNA-binding domain [Signal transduction mechanisms / Transcription].
Q#1466 - >F061-4_1466	specific	226951	44	318	9.17422e-58	190.005	COG4585	COG4585	N	cl34781	Signal transduction histidine kinase [Signal transduction mechanisms]; Signal transduction histidine kinase [Signal transduction mechanisms].
Q#1467 - >F061-4_1467	superfamily	418643	2	229	4.19513e-19	82.416	cl19753	DUF2154 superfamily	-	-	Cell wall-active antibiotics response 4TMS YvqF; Cell wall-active antibiotics response 4TMS YvqF.
Q#1468 - >F061-4_1468	specific	223844	3	437	0	544.868	COG0773	MurC	-	cl34041	UDP-N-acetylmuramate-alanine ligase [Cell wall/membrane/envelope biogenesis]; UDP-N-acetylmuramate-alanine ligase [Cell envelope biogenesis, outer membrane].
Q#1470 - >F061-4_1470	specific	223627	429	1034	8.43078e-96	323.61	COG0553	HepA	-	cl33945	Superfamily II DNA or RNA helicase, SNF2 family [Transcription, Replication, recombination and repair]; Superfamily II DNA/RNA helicases, SNF2 family [Transcription / DNA replication, recombination, and repair].
Q#1471 - >F061-4_1471	superfamily	387686	1	168	2.28842e-10	56.4819	cl15828	DUF308 superfamily	-	-	Short repeat of unknown function (DUF308); Family of short repeats that occurs in a limited number of membrane proteins. It may divide further in short repeats of around 7-10 residues of the pattern G-#-X(2)-#(2)-X (#=hydrophobic).
Q#1472 - >F061-4_1472	specific	223830	1	76	3.57701e-37	119.735	COG0759	YidD	-	cl00506	Membrane-anchored protein YidD, putatitve component of membrane protein insertase Oxa1/YidC/SpoIIIJ [Cell wall/membrane/envelope biogenesis]; Uncharacterized conserved protein [Function unknown].
Q#1473 - >F061-4_1473	specific	223798	71	251	7.97776e-24	97.3815	COG0726	CDA1	C	cl34021	Peptidoglycan/xylan/chitin deacetylase, PgdA/CDA1 family [Carbohydrate transport and metabolism, Cell wall/membrane/envelope biogenesis]; Predicted xylanase/chitin deacetylase [Carbohydrate transport and metabolism].
Q#1474 - >F061-4_1474	superfamily	223532	68	121	0.00208635	36.1279	cl33885	RimI superfamily	N	-	Ribosomal protein S18 acetylase RimI and related acetyltransferases [Translation, ribosomal structure and biogenesis]; Acetyltransferases [General function prediction only].
Q#1475 - >F061-4_1475	specific	223745	1	298	9.6053e-63	202.397	COG0673	MviM	-	cl40708	Predicted dehydrogenase [General function prediction only]; Predicted dehydrogenases and related proteins [General function prediction only].
Q#1476 - >F061-4_1476	superfamily	416265	1	167	9.71403e-07	48.6329	cl11424	nitrilase superfamily	C	-	Nitrilase superfamily, including nitrile- or amide-hydrolyzing enzymes and amide-condensing enzymes; This superfamily (also known as the C-N hydrolase superfamily) contains hydrolases that break carbon-nitrogen bonds; it includes nitrilases, cyanide dihydratases, aliphatic amidases, N-terminal amidases, beta-ureidopropionases, biotinidases, pantotheinase, N-carbamyl-D-amino acid amidohydrolases, …
Q#1477 - >F061-4_1477	superfamily	223532	80	135	0.00101364	37.6687	cl33885	RimI superfamily	N	-	Ribosomal protein S18 acetylase RimI and related acetyltransferases [Translation, ribosomal structure and biogenesis]; Acetyltransferases [General function prediction only].
Q#1478 - >F061-4_1478	specific	224055	53	527	8.02312e-77	252.735	COG1132	MdlB	-	cl34129	ABC-type multidrug transport system, ATPase and permease component [Defense mechanisms]; ABC-type multidrug transport system, ATPase and permease components [Defense mechanisms].
Q#1479 - >F061-4_1479	superfamily	416295	1	70	4.50437e-27	92.9109	cl11485	YozE_SAM_like superfamily	-	-	YozE SAM-like fold; YozE-like is a family of Firmicute proteins that carries a four-helix motif similar to sterile alpha motif (SAM) domains. The family is suggested to fall into two subfamilies, possibly with differing functions based on the different surface charges on the three structural representatives, YozE MW0776 and MW1311. What this function is is not yet known although it is likely to i…
Q#1480 - >F061-4_1480	specific	223303	1	155	3.23938e-89	257.923	COG0225	MsrA	-	cl00366	Peptide methionine sulfoxide reductase MsrA [Posttranslational modification, protein turnover, chaperones]; Peptide methionine sulfoxide reductase [Posttranslational modification, protein turnover, chaperones].
Q#1481 - >F061-4_1481	specific	225543	1	284	5.97312e-135	383.219	COG2996	CvfB	-	cl28256	Predicted RNA-binding protein, contains S1 domains, virulence factor B family [General function prediction only]; Predicted RNA-bindining protein (contains S1 and HTH domains) [General function prediction only].
Q#1482 - >F061-4_1482	specific	223311	1	185	1.59809e-90	262.129	COG0233	Frr	-	cl00240	Ribosome recycling factor [Translation, ribosomal structure and biogenesis]; Ribosome recycling factor [Translation, ribosomal structure and biogenesis].
Q#1483 - >F061-4_1483	specific	223602	4	237	9.99356e-143	398.515	COG0528	PyrH	-	cl00452	Uridylate kinase [Nucleotide transport and metabolism]; Uridylate kinase [Nucleotide transport and metabolism].
Q#1484 - >F061-4_1484	specific	223443	6	497	5.68742e-139	411.306	COG0366	AmyA	-	cl38930	Glycosidase [Carbohydrate transport and metabolism]; Glycosidases [Carbohydrate transport and metabolism].
Q#1485 - >F061-4_1485	specific	224183	95	494	2.50761e-89	284.134	COG1263	PtsG1	-	cl21492	Phosphotransferase system IIC components, glucose/maltose/N-acetylglucosamine-specific [Carbohydrate transport and metabolism]; Phosphotransferase system IIC components, glucose/maltose/N-acetylglucosamine-specific [Carbohydrate transport and metabolism].
Q#1485 - >F061-4_1485	specific	225101	531	681	2.43129e-60	198.975	COG2190	NagE	-	cl00162	Phosphotransferase system IIA component [Carbohydrate transport and metabolism]; Phosphotransferase system IIA components [Carbohydrate transport and metabolism].
Q#1485 - >F061-4_1485	specific	224184	5	91	3.63828e-26	102.373	COG1264	PtsG2	-	cl29595	Phosphotransferase system IIB components [Carbohydrate transport and metabolism]; Phosphotransferase system IIB components [Carbohydrate transport and metabolism].
Q#1486 - >F061-4_1486	specific	225099	1	230	8.92859e-62	193.259	COG2188	MngR	-	cl34419	DNA-binding transcriptional regulator, GntR family [Transcription]; Transcriptional regulators [Transcription].
Q#1487 - >F061-4_1487	specific	223589	12	310	1.00478e-57	199.968	COG0515	SPS1	-	cl21453	Serine/threonine protein kinase [Signal transduction mechanisms]; Serine/threonine protein kinase [General function prediction only / Signal transduction mechanisms / Transcription / DNA replication, recombination, and repair].
Q#1487 - >F061-4_1487	superfamily	413465	345	531	1.20445e-29	119.44	cl02768	PASTA superfamily	C	-	PASTA domain. This domain is found at the C-termini of several Penicillin-binding proteins (PBPs) and bacterial serine/threonine kinases. It is a small globular fold consisting of 3 beta-sheets and an alpha-helix. The name PASTA is derived from PBP and Serine/Threonine kinase Associated domain.
Q#1488 - >F061-4_1488	specific	223704	1	250	4.57286e-87	259.211	COG0631	PTC1	-	cl00120	Serine/threonine protein phosphatase PrpC [Signal transduction mechanisms]; Serine/threonine protein phosphatase [Signal transduction mechanisms].
Q#1489 - >F061-4_1489	specific	223222	92	438	1.40479e-110	329.736	COG0144	RsmB	-	cl33775	16S rRNA C967 or C1407 C5-methylase, RsmB/RsmF family [Translation, ribosomal structure and biogenesis]; tRNA and rRNA cytosine-C5-methylases [Translation, ribosomal structure and biogenesis].
Q#1489 - >F061-4_1489	superfamily	412235	8	131	2.99627e-10	58.4794	cl00223	NusB_Sun superfamily	-	-	RNA binding domain of NusB (N protein-Utilization Substance B) and Sun (also known as RrmB or Fmu) proteins. This family includes two orthologous groups exemplified by the transcription termination factor NusB and the N-terminal domain of the rRNA-specific 5-methylcytidine transferase (m5C-methyltransferase) Sun. The NusB protein plays a key role in the regulation of ribosomal RNA biosynthesis in…
Q#1490 - >F061-4_1490	specific	223301	1	306	5.22635e-156	438.203	COG0223	Fmt	-	cl33808	Methionyl-tRNA formyltransferase [Translation, ribosomal structure and biogenesis]; Methionyl-tRNA formyltransferase [Translation, ribosomal structure and biogenesis].
Q#1491 - >F061-4_1491	specific	224119	1	788	0	929.817	COG1198	PriA	-	cl30559	Primosomal protein N' (replication factor Y) - superfamily II helicase [Replication, recombination and repair]; Primosomal protein N' (replication factor Y) - superfamily II helicase [DNA replication, recombination, and repair].
Q#1492 - >F061-4_1492	specific	224672	2	71	8.60086e-17	68.489	COG1758	RpoZ	-	cl14651	DNA-directed RNA polymerase, subunit K/omega [Transcription]; DNA-directed RNA polymerase, subunit K/omega [Transcription].
Q#1493 - >F061-4_1493	specific	223272	4	191	1.9643e-105	300.987	COG0194	Gmk	-	cl30082	Guanylate kinase [Nucleotide transport and metabolism]; Guanylate kinase [Nucleotide transport and metabolism].
Q#1494 - >F061-4_1494	specific	224218	294	651	5.02745e-122	365.756	COG1299	FrwC	-	cl21492	Phosphotransferase system, fructose-specific IIC component [Carbohydrate transport and metabolism]; Phosphotransferase system, fructose-specific IIC component [Carbohydrate transport and metabolism].
Q#1494 - >F061-4_1494	specific	224362	169	287	2.68865e-47	162.465	COG1445	FrwB	-	cl10014	Phosphotransferase system fructose-specific component IIB [Carbohydrate transport and metabolism]; Phosphotransferase system fructose-specific component IIB [Carbohydrate transport and metabolism].
Q#1494 - >F061-4_1494	specific	224676	2	147	1.49923e-45	158.642	COG1762	PtsN	-	cl00163	Phosphotransferase system mannitol/fructose-specific IIA domain (Ntr-type) [Carbohydrate transport and metabolism, Signal transduction mechanisms]; Phosphotransferase system mannitol/fructose-specific IIA domain (Ntr-type) [Carbohydrate transport and metabolism / Signal transduction mechanisms].
Q#1495 - >F061-4_1495	specific	224030	1	303	7.84065e-138	391.964	COG1105	FruK	-	cl00192	Fructose-1-phosphate kinase or kinase (PfkB) [Carbohydrate transport and metabolism]; Fructose-1-phosphate kinase and related fructose-6-phosphate kinase (PfkB) [Carbohydrate transport and metabolism].
Q#1496 - >F061-4_1496	specific	224268	1	229	2.10964e-77	233.665	COG1349	GlpR	-	cl34234	DNA-binding transcriptional regulator of sugar metabolism, DeoR/GlpR family [Transcription, Carbohydrate transport and metabolism]; Transcriptional regulators of sugar metabolism [Transcription / Carbohydrate transport and metabolism].
Q#1497 - >F061-4_1497	specific	224398	1	304	1.0691e-111	325.435	COG1481	WhiA	-	cl40782	DNA-binding transcriptional regulator WhiA, involved in cell division [Transcription]; Uncharacterized protein conserved in bacteria [Function unknown].
Q#1498 - >F061-4_1498	specific	223468	1	318	1.33661e-119	346.942	COG0391	CofD	-	cl00425	Archaeal 2-phospho-L-lactate transferase/Bacterial gluconeogenesis factor, CofD/UPF0052 family [Coenzyme transport and metabolism, Carbohydrate transport and metabolism]; Uncharacterized conserved protein [Function unknown].
Q#1499 - >F061-4_1499	specific	224574	4	289	2.49974e-166	462.857	COG1660	RapZ	-	cl40481	RNase adaptor protein for sRNA GlmZ degradation, contains a P-loop ATPase domain [Signal transduction mechanisms]; Predicted P-loop-containing kinase [General function prediction only].
Q#1500 - >F061-4_1500	specific	223852	4	135	1.22444e-40	132.438	COG0781	NusB	-	cl00223	Transcription termination factor NusB [Transcription]; Transcription termination factor [Transcription].
Q#1501 - >F061-4_1501	specific	224221	1	120	2.27379e-37	123.541	COG1302	YloU	-	cl00574	Uncharacterized conserved protein YloU, alkaline shock protein (Asp23) family [Function unknown]; Uncharacterized protein conserved in bacteria [Function unknown].
Q#1502 - >F061-4_1502	specific	223309	1	129	3.60967e-53	165.815	COG0231	Efp	-	cl40754	Translation elongation factor P (EF-P)/translation initiation factor 5A (eIF-5A) [Translation, ribosomal structure and biogenesis]; Translation elongation factor P (EF-P)/translation initiation factor 5A (eIF-5A) [Translation, ribosomal structure and biogenesis].
Q#1503 - >F061-4_1503	specific	223085	1	351	2.39315e-97	293.564	COG0006	PepP	-	cl33737	Xaa-Pro aminopeptidase [Amino acid transport and metabolism]; Xaa-Pro aminopeptidase [Amino acid transport and metabolism].
Q#1505 - >F061-4_1505	specific	223256	1	941	0	1754.4	COG0178	UvrA	-	cl33793	Excinuclease UvrABC ATPase subunit [Replication, recombination and repair]; Excinuclease ATPase subunit [DNA replication, recombination, and repair].
Q#1506 - >F061-4_1506	specific	224055	1	576	2.15012e-161	472.299	COG1132	MdlB	-	cl34129	ABC-type multidrug transport system, ATPase and permease component [Defense mechanisms]; ABC-type multidrug transport system, ATPase and permease components [Defense mechanisms].
Q#1507 - >F061-4_1507	specific	224055	20	593	3.44616e-157	462.283	COG1132	MdlB	-	cl34129	ABC-type multidrug transport system, ATPase and permease component [Defense mechanisms]; ABC-type multidrug transport system, ATPase and permease components [Defense mechanisms].
Q#1508 - >F061-4_1508	specific	224055	35	524	5.28959e-65	220.763	COG1132	MdlB	-	cl34129	ABC-type multidrug transport system, ATPase and permease component [Defense mechanisms]; ABC-type multidrug transport system, ATPase and permease components [Defense mechanisms].
Q#1511 - >F061-4_1511	superfamily	414067	11	145	6.57196e-06	43.8886	cl04498	LytTR superfamily	N	-	LytTr DNA-binding domain; This domain is found in a variety of bacterial transcriptional regulators. The domain binds to a specific DNA sequence pattern.
Q#1514 - >F061-4_1514	specific	224399	4	308	5.45644e-131	375.099	COG1482	ManA	-	cl40423	Mannose-6-phosphate isomerase, class I [Carbohydrate transport and metabolism]; Phosphomannose isomerase [Carbohydrate transport and metabolism].
Q#1517 - >F061-4_1517	specific	223765	37	184	7.86331e-09	53.3038	COG0693	ThiJ	-	cl34008	Putative intracellular protease/amidase [General function prediction only]; Putative intracellular protease/amidase [General function prediction only].
Q#1518 - >F061-4_1518	specific	224567	3	434	1.01271e-51	179.809	COG1653	UgpB	-	cl21456	ABC-type glycerol-3-phosphate transport system, periplasmic component [Carbohydrate transport and metabolism]; ABC-type sugar transport system, periplasmic component [Carbohydrate transport and metabolism].
Q#1519 - >F061-4_1519	specific	223472	10	276	4.39484e-69	214.731	COG0395	UgpE	-	cl33860	ABC-type glycerol-3-phosphate transport system, permease component [Carbohydrate transport and metabolism]; ABC-type sugar transport system, permease component [Carbohydrate transport and metabolism].
Q#1520 - >F061-4_1520	specific	224096	1	292	2.33557e-72	224.409	COG1175	UgpA	-	cl00427	ABC-type sugar transport system, permease component [Carbohydrate transport and metabolism]; ABC-type sugar transport systems, permease components [Carbohydrate transport and metabolism].
Q#1521 - >F061-4_1521	specific	226359	1	351	4.6779e-158	446.707	COG3839	MalK	-	cl34676	ABC-type sugar transport system, ATPase component [Carbohydrate transport and metabolism]; ABC-type sugar transport systems, ATPase components [Carbohydrate transport and metabolism].
Q#1522 - >F061-4_1522	specific	224699	17	459	6.55086e-158	456.488	COG1785	PhoA	-	cl30604	Alkaline phosphatase [Inorganic ion transport and metabolism, General function prediction only]; Alkaline phosphatase [Inorganic ion transport and metabolism].
Q#1523 - >F061-4_1523	superfamily	417454	4	216	2.71106e-11	60.8314	cl13995	MPP_superfamily superfamily	-	-	metallophosphatase superfamily, metallophosphatase domain; Metallophosphatases (MPPs), also known as metallophosphoesterases, phosphodiesterases (PDEs), binuclear metallophosphoesterases, and dimetal-containing phosphoesterases (DMPs), represent a diverse superfamily of enzymes with a conserved domain containing an active site consisting of two metal ions (usually manganese, iron, or zinc) coordi…
Q#1524 - >F061-4_1524	specific	223959	3	237	6.45392e-61	191.57	COG1028	FabG	-	cl21454	NAD(P)-dependent dehydrogenase, short-chain alcohol dehydrogenase family [Lipid transport and metabolism, Secondary metabolites biosynthesis, transport and catabolism, General function prediction only]; Dehydrogenases with different specificities (related to short-chain alcohol dehydrogenases) [Secondary metabolites biosynthesis, transport, and catabolism / General function prediction only].
Q#1527 - >F061-4_1527	specific	223562	1	522	3.803e-160	465.957	COG0488	Uup	-	cl33905	ATPase components of ABC transporters with duplicated ATPase domains [General function prediction only]; ATPase components of ABC transporters with duplicated ATPase domains [General function prediction only].
Q#1528 - >F061-4_1528	superfamily	418538	59	336	1.94957e-14	73.1688	cl19186	Amidinotransf superfamily	-	-	Amidinotransferase; This family contains glycine (EC:2.1.4.1) and inosamine (EC:2.1.4.2) amidinotransferases, enzymes involved in creatine and streptomycin biosynthesis respectively. This family also includes arginine deiminases, EC:3.5.3.6. These enzymes catalyze the reaction: arginine + H2O <=> citrulline + NH3. Also found in this family is the Streptococcus anti tumor glycoprotein.
Q#1529 - >F061-4_1529	specific	223221	1	532	0	735.623	COG0143	MetG	-	cl33774	Methionyl-tRNA synthetase [Translation, ribosomal structure and biogenesis]; Methionyl-tRNA synthetase [Translation, ribosomal structure and biogenesis].
Q#1529 - >F061-4_1529	specific	223151	561	666	9.87516e-29	110.893	COG0073	EMAP	-	cl00320	tRNA-binding EMAP/Myf domain [Translation, ribosomal structure and biogenesis]; EMAP domain [General function prediction only].
Q#1530 - >F061-4_1530	specific	223780	1	275	1.24882e-92	274.09	COG0708	XthA	-	cl00490	Exonuclease III [Replication, recombination and repair]; Exonuclease III [DNA replication, recombination, and repair].
Q#1531 - >F061-4_1531	specific	223635	5	248	1.30512e-33	122.135	COG0561	Cof	-	cl21460	Hydroxymethylpyrimidine pyrophosphatase and other HAD family phosphatases [Coenzyme transport and metabolism, General function prediction only]; Predicted hydrolases of the HAD superfamily [General function prediction only].
Q#1532 - >F061-4_1532	superfamily	226657	24	235	2.00325e-24	99.4149	cl40792	COG4194 superfamily	N	-	Uncharacterized membrane protein, DUF1648 family [Function unknown]; Predicted membrane protein [General function prediction only].
Q#1533 - >F061-4_1533	superfamily	224639	3	125	1.68343e-24	90.3988	cl34344	YhcF superfamily	-	-	DNA-binding transcriptional regulator YhcF, GntR family [Transcription]; Predicted transcriptional regulators [Transcription].
Q#1537 - >F061-4_1537	superfamily	412231	7	102	3.45272e-12	59.1735	cl00217	pyrophosphatase superfamily	NC	-	Inorganic pyrophosphatase. These enzymes hydrolyze inorganic pyrophosphate (PPi) to two molecules of orthophosphates (Pi). The reaction requires bivalent cations. The enzymes in general exist as homooligomers.
Q#1538 - >F061-4_1538	specific	224311	1	111	9.96221e-33	110.371	COG1393	ArsC	-	cl00388	Arsenate reductase and related proteins, glutaredoxin family [Inorganic ion transport and metabolism]; Arsenate reductase and related proteins, glutaredoxin family [Inorganic ion transport and metabolism].
Q#1539 - >F061-4_1539	specific	223159	1	227	2.11765e-108	311.084	COG0081	RplA	-	cl00322	Ribosomal protein L1 [Translation, ribosomal structure and biogenesis]; Ribosomal protein L1 [Translation, ribosomal structure and biogenesis].
Q#1540 - >F061-4_1540	specific	223158	2	141	1.12e-79	231.321	COG0080	RplK	-	cl29338	Ribosomal protein L11 [Translation, ribosomal structure and biogenesis]; Ribosomal protein L11 [Translation, ribosomal structure and biogenesis].
Q#1541 - >F061-4_1541	superfamily	412899	1	183	3.05553e-56	175.296	cl01435	NTP_transf_6 superfamily	-	-	Nucleotidyltransferase; This family consists of several hypothetical bacterial proteins of unknown function. This family was recently identified as belonging to the nucleotidyltransferase superfamily.
Q#1544 - >F061-4_1544	specific	223927	3	114	2.82787e-42	134.667	COG0858	RbfA	-	cl00542	Ribosome-binding factor A [Translation, ribosomal structure and biogenesis]; Ribosome-binding factor A [Translation, ribosomal structure and biogenesis].
Q#1545 - >F061-4_1545	specific	223606	315	815	0	780.194	COG0532	InfB	-	cl30717	Translation initiation factor IF-2, a GTPase [Translation, ribosomal structure and biogenesis]; Translation initiation factor 2 (IF-2; GTPase) [Translation, ribosomal structure and biogenesis].
Q#1546 - >F061-4_1546	specific	224277	1	99	1.27532e-21	81.5944	COG1358	Rpl7Ae	-	cl00600	Ribosomal protein L7Ae or related RNA K-turn-binding protein [Translation, ribosomal structure and biogenesis]; Ribosomal protein HS6-type (S12/L30/L7a) [Translation, ribosomal structure and biogenesis].
Q#1547 - >F061-4_1547	specific	225350	1	95	5.03009e-36	117.458	COG2740	YlxR	-	cl00189	Predicted RNA-binding protein YlxR, DUF448 family [General function prediction only]; Predicted nucleic-acid-binding protein implicated in transcription termination [Transcription].
Q#1548 - >F061-4_1548	specific	223273	152	342	1.00712e-61	197.453	COG0195	NusA	-	cl30327	Transcription antitermination factor NusA, contains S1 and KH domains [Transcription]; Transcription elongation factor [Transcription].
Q#1549 - >F061-4_1549	specific	223850	1	155	3.90732e-47	150.119	COG0779	RimP	-	cl00259	Ribosome maturation factor RimP [Translation, ribosomal structure and biogenesis]; Uncharacterized protein conserved in bacteria [Function unknown].
Q#1550 - >F061-4_1550	superfamily	412351	1	169	1.62349e-10	57.5657	cl00388	Thioredoxin_like superfamily	N	-	Protein Disulfide Oxidoreductases and Other Proteins with a Thioredoxin fold; The thioredoxin (TRX)-like superfamily is a large, diverse group of proteins containing a TRX fold. Many members contain a classic TRX domain with a redox active CXXC motif. They function as protein disulfide oxidoreductases (PDOs), altering the redox state of target proteins via the reversible oxidation of their active…
Q#1551 - >F061-4_1551	superfamily	223864	82	414	8.59377e-11	63.1196	cl34043	CtpA superfamily	N	-	C-terminal processing protease CtpA/Prc, contains a PDZ domain [Posttranslational modification, protein turnover, chaperones]; Periplasmic protease [Cell envelope biogenesis, outer membrane].
Q#1553 - >F061-4_1553	specific	225814	1	577	0	557.343	COG3275	LytS	-	cl34577	Sensor histidine kinase, LytS/YehU family [Signal transduction mechanisms]; Putative regulator of cell autolysis [Signal transduction mechanisms].
Q#1554 - >F061-4_1554	specific	225818	1	242	3.82653e-63	197.198	COG3279	LytT	-	cl04498	DNA-binding response regulator, LytR/AlgR family [Transcription, Signal transduction mechanisms]; Response regulator of the LytR/AlgR family [Transcription / Signal transduction mechanisms].
Q#1555 - >F061-4_1555	specific	224298	1	123	7.53213e-26	94.6019	COG1380	YohJ	-	cl00608	Putative effector of murein hydrolase LrgA, UPF0299 family [General function prediction only]; Putative effector of murein hydrolase LrgA [General function prediction only].
Q#1556 - >F061-4_1556	specific	224265	1	226	5.13862e-67	205.883	COG1346	LrgB	-	cl00596	Putative effector of murein hydrolase [Cell wall/membrane/envelope biogenesis]; Putative effector of murein hydrolase [Cell envelope biogenesis, outer membrane].
Q#1557 - >F061-4_1557	specific	224584	1	182	1.10815e-23	91.9334	COG1670	RimL	-	cl34333	Protein N-acetyltransferase, RimJ/RimL family [Translation, ribosomal structure and biogenesis, Posttranslational modification, protein turnover, chaperones]; Acetyltransferases, including N-acetylases of ribosomal proteins [Translation, ribosomal structure and biogenesis].
Q#1558 - >F061-4_1558	specific	227779	116	369	1.57966e-23	101.802	COG5492	YjdB	-	cl35007	Uncharacterized conserved protein YjdB, contains Ig-like domain [General function prediction only]; Bacterial surface proteins containing Ig-like domains [Cell motility and secretion].
Q#1558 - >F061-4_1558	superfamily	227779	330	418	7.92234e-08	54.422	cl35007	YjdB superfamily	C	-	Uncharacterized conserved protein YjdB, contains Ig-like domain [General function prediction only]; Bacterial surface proteins containing Ig-like domains [Cell motility and secretion].
Q#1559 - >F061-4_1559	superfamily	421695	13	181	0.000566798	41.8305	cl28910	MFS superfamily	N	-	Major Facilitator Superfamily; The Major Facilitator Superfamily (MFS) is a large and diverse group of secondary transporters that includes uniporters, symporters, and antiporters. MFS proteins facilitate the transport across cytoplasmic or internal membranes of a variety of substrates including ions, sugar phosphates, drugs, neurotransmitters, nucleosides, amino acids, and peptides. They do so u…
Q#1560 - >F061-4_1560	specific	224082	1	436	0	694.703	COG1160	Der	-	cl34150	Predicted GTPases [General function prediction only]; Predicted GTPases [General function prediction only].
Q#1561 - >F061-4_1561	specific	223849	1	184	2.89672e-32	116.579	COG0778	NfnB	-	cl00514	Nitroreductase [Energy production and conversion]; Nitroreductase [Energy production and conversion].
Q#1562 - >F061-4_1562	specific	224401	39	300	4.02555e-54	176.442	COG1484	DnaC	-	cl38936	DNA replication protein DnaC [Replication, recombination and repair]; DNA replication protein [DNA replication, recombination, and repair].
Q#1563 - >F061-4_1563	superfamily	226138	3	395	5.79804e-65	213.024	cl26615	DnaB superfamily	-	-	Replication initiation and membrane attachment protein DnaB [Replication, recombination and repair]; Replication initiation/membrane attachment protein [DNA replication, recombination, and repair].
Q#1564 - >F061-4_1564	specific	224246	1	151	1.36371e-75	222.11	COG1327	NrdR	-	cl27261	Transcriptional regulator NrdR, contains Zn-ribbon and ATP-cone domains [Transcription]; Predicted transcriptional regulator, consists of a Zn-ribbon and ATP-cone domains [Transcription].
Q#1565 - >F061-4_1565	specific	223298	1	212	1.10607e-83	247.595	COG0220	TrmB	-	cl30732	tRNA G46 methylase TrmB [Translation, ribosomal structure and biogenesis]; Predicted S-adenosylmethionine-dependent methyltransferase [General function prediction only].
Q#1566 - >F061-4_1566	specific	223584	7	257	3.58674e-54	176.047	COG0510	CotS	-	cl21453	Thiamine kinase and related kinases [Coenzyme transport and metabolism]; Thiamine kinase and related kinases [Coenzyme transport and metabolism].
Q#1567 - >F061-4_1567	superfamily	416312	1	344	1.25315e-65	211.844	cl11542	EcsB superfamily	-	-	Bacterial ABC transporter protein EcsB; This family consists of several bacterial ABC transporter proteins which are homologous to the EcsB protein of Bacillus subtilis. EcsB is thought to encode a hydrophobic protein with six membrane-spanning helices in a pattern found in other hydrophobic components of ABC transporters.
Q#1568 - >F061-4_1568	specific	224054	1	242	7.27767e-87	259.547	COG1131	CcmA	-	cl34128	ABC-type multidrug transport system, ATPase component [Defense mechanisms]; ABC-type multidrug transport system, ATPase component [Defense mechanisms].
Q#1569 - >F061-4_1569	specific	223611	2	133	1.49445e-53	164.854	COG0537	Hit	-	cl00228	Diadenosine tetraphosphate (Ap4A) hydrolase or other HIT family hydrolase [Nucleotide transport and metabolism, Carbohydrate transport and metabolism, General function prediction only]; Diadenosine tetraphosphate (Ap4A) hydrolase and other HIT family hydrolases [Nucleotide transport and metabolism / Carbohydrate transport and metabolism / General function prediction only].
Q#1571 - >F061-4_1571	specific	224511	9	169	4.82278e-30	107.869	COG1595	RpoE	-	cl34313	DNA-directed RNA polymerase specialized sigma subunit, sigma24 family [Transcription]; DNA-directed RNA polymerase specialized sigma subunit, sigma24 homolog [Transcription].
Q#1573 - >F061-4_1573	specific	223605	1	434	2.19923e-40	149.929	COG0531	PotE	-	cl40732	Amino acid transporter [Amino acid transport and metabolism]; Amino acid transporters [Amino acid transport and metabolism].
Q#1574 - >F061-4_1574	specific	224594	18	314	3.6306e-33	125.878	COG1680	AmpC	-	cl21491	CubicO group peptidase, beta-lactamase class C family [Defense mechanisms]; Beta-lactamase class C and other penicillin binding proteins [Defense mechanisms].
Q#1576 - >F061-4_1576	superfamily	419703	43	288	6.57372e-05	43.5075	cl21514	TauE superfamily	-	-	Sulfite exporter TauE/SafE; This is a family of integral membrane proteins where the alignment appears to contain two duplicated modules of three transmembrane helices. The proteins are involved in the transport of anions across the cytoplasmic membrane during taurine metabolism as an exporter of sulfoacetate. This family used to be known as DUF81.
Q#1577 - >F061-4_1577	specific	224185	21	220	2.2741e-06	46.8332	COG1266	YdiL	-	cl29138	Membrane protease YdiL, CAAX protease family [Posttranslational modification, protein turnover, chaperones]; Predicted metal-dependent membrane protease [General function prediction only].
Q#1580 - >F061-4_1580	specific	224055	22	525	7.71829e-90	286.247	COG1132	MdlB	-	cl34129	ABC-type multidrug transport system, ATPase and permease component [Defense mechanisms]; ABC-type multidrug transport system, ATPase and permease components [Defense mechanisms].
Q#1581 - >F061-4_1581	specific	224055	21	524	6.11443e-82	265.832	COG1132	MdlB	-	cl34129	ABC-type multidrug transport system, ATPase and permease component [Defense mechanisms]; ABC-type multidrug transport system, ATPase and permease components [Defense mechanisms].
Q#1582 - >F061-4_1582	specific	224314	7	109	0.00151376	37.7078	COG1396	HipB	-	cl34252	Transcriptional regulator, contains XRE-family HTH domain [Transcription]; Predicted transcriptional regulators [Transcription].
Q#1583 - >F061-4_1583	specific	224055	5	524	4.48731e-88	281.625	COG1132	MdlB	-	cl34129	ABC-type multidrug transport system, ATPase and permease component [Defense mechanisms]; ABC-type multidrug transport system, ATPase and permease components [Defense mechanisms].
Q#1585 - >F061-4_1585	specific	224314	7	66	0.00242831	37.3226	COG1396	HipB	C	cl34252	Transcriptional regulator, contains XRE-family HTH domain [Transcription]; Predicted transcriptional regulators [Transcription].
[truncated: 391 more rows]

## Sheet: Table S5
Supplementary Table S5. COG functional classification of genes encoded by Floricoccus penangensis JCM 31735
[truncated: 1,717 more rows]

## Sheet: Table S6
Supplementary Table S6. COG functional classification of genes encoded by Floricoccus tropicus JCM 31733
[truncated: 1,799 more rows]

[truncated: 7 more sheets: Table S7, Table S8, Table S9, Table S10, Table S11, Table S12, Table S13]
